# Supplementary material for: (E)-1-(2,4-Dihy­droxy­phen­yl)-3-(4-hydroxy­phen­yl)prop-2-en-1-one monohydrate
Source: Acta Crystallogr Sect E Struct Rep Online. 2011 Feb 26;67(Pt 3):o732. doi: 10.1107/S1600536811006271 (PMC3052009; doi:10.1107/S1600536811006271)
Supplement: Supplementary file 1 [file e-67-0o732-sup1.cif]

##############################################################################
###                                                                        ###
###        Electronic paper (Acta Crystallographica Section E)             ###
###                                                                        ###
##############################################################################
#                                                                            #
# This CIF contains the data in a paper accepted for publication in Acta     #
# Crystallographica Section E. It conforms to the requirements of Notes      #
# for Authors for Section E, and has been peer reviewed under the auspices   #
# of the IUCr Commission on Journals.                                        #
#                                                                            #
# Full details of the Crystallographic Information File format               #
# are given in the paper "The Crystallographic Information File (CIF):       #
# a New Standard Archive File for Crystallography" by S. R. Hall, F. H.      #
# Allen and I. D. Brown [Acta Cryst. (1991), A47, 655-685].                  #
#                                                                            #
# The current version of the core CIF dictionary is obtainable from          #
# ftp://ftp.iucr.org/pub/cif_core.dic. The current version number is 2.4.    #
#                                                                            #
# Software is freely available for graphical display of the structure(s) in  #
# this CIF.  For information consult the CIF home page http://www.iucr.org/  #
# cif/home.html                                                              #
#                                                                            #
# This file may be used for bona fide research purposes within the           #
# scientific community so long as proper attribution is given to the journal # 
# article from which it was obtained.                                        #
#                                                                            #
##############################################################################
                                             
data_I
_audit_creation_method     SHELXL-97
_chemical_name_systematic
;
(<i>E</i>)-1-(2,4-Dihydroxyphenyl)-3-(4-hydroxyphenyl)prop-2-en-1-one
monohydrate
;
_chemical_name_common     ?
_chemical_formula_moiety     'C15 H12 O4, H2 O'
_chemical_formula_sum     'C15 H14 O5'
_chemical_formula_iupac     'C15 H12 O4, H2 O'
_chemical_formula_weight     274.26
_chemical_melting_point     ?
_symmetry_cell_setting     monoclinic
_symmetry_space_group_name_H-M     'P 21/c'
_symmetry_space_group_name_Hall     '-P 2ybc'
loop_
    _symmetry_equiv_pos_as_xyz
    'x, y, z'
    '-x, y+1/2, -z+1/2'
    '-x, -y, -z'
    'x, -y-1/2, z-1/2'
_cell_length_a     11.489(2)
_cell_length_b     9.5903(17)
_cell_length_c     12.498(2)
_cell_angle_alpha     90.00
_cell_angle_beta     103.649(3)
_cell_angle_gamma     90.00
_cell_volume     1338.2(4)
_cell_formula_units_Z     4
_cell_measurement_reflns_used     2288
_cell_measurement_theta_min     2.71
_cell_measurement_theta_max     25.28
_cell_measurement_temperature     298(2)
_exptl_crystal_description     block
_exptl_crystal_colour     yellow
_exptl_crystal_size_max     0.12
_exptl_crystal_size_mid     0.10
_exptl_crystal_size_min     0.10
_exptl_crystal_density_diffrn     1.361
_exptl_crystal_density_meas     ?
_exptl_crystal_density_method     'not measured'
_exptl_crystal_F_000     576
_exptl_absorpt_coefficient_mu     0.103
_exptl_absorpt_correction_type     multi-scan
_exptl_absorpt_process_details     '(SADABS; Sheldrick, 1996)'
_exptl_absorpt_correction_T_min     0.9878
_exptl_absorpt_correction_T_max     0.9898
_exptl_special_details
;
;
_diffrn_ambient_temperature     298(2)
_diffrn_radiation_type     MoK\a
_diffrn_radiation_wavelength     0.71073
_diffrn_radiation_source     'fine-focus sealed tube'
_diffrn_radiation_monochromator     graphite
_diffrn_measurement_device_type     'Bruker SMART CCD area-detector'
_diffrn_measurement_method     'phi and omega scans'
_diffrn_detector_area_resol_mean     ?
_diffrn_reflns_number     8297
_diffrn_reflns_av_R_equivalents     0.0309
_diffrn_reflns_av_sigmaI/netI     0.0313
_diffrn_reflns_theta_min     2.71
_diffrn_reflns_theta_max     26.00
_diffrn_reflns_theta_full     26.00
_diffrn_measured_fraction_theta_max     0.999
_diffrn_measured_fraction_theta_full     0.999
_diffrn_reflns_limit_h_min     -14
_diffrn_reflns_limit_h_max     14
_diffrn_reflns_limit_k_min     -11
_diffrn_reflns_limit_k_max     9
_diffrn_reflns_limit_l_min     -15
_diffrn_reflns_limit_l_max     15
_diffrn_standards_number     ?
_diffrn_standards_interval_count     ?
_diffrn_standards_interval_time     ?
_diffrn_standards_decay_%     ?
_refine_special_details
;
Refinement of <i>F</i>^2^ against ALL reflections. The weighted <i>R</i>-factor
<i>wR</i> and goodness of fit <i>S</i> are based on <i>F</i>^2^, conventional
<i>R</i>-factors <i>R</i> are based on <i>F</i>, with <i>F</i> set to zero for
negative <i>F</i>^2^. The threshold expression of <i>F</i>^2^ >
\s(<i>F</i>^2^) is used only for calculating <i>R</i>-factors(gt) <i>etc</i>.
and is not relevant to the choice of reflections for refinement.
<i>R</i>-factors based on <i>F</i>^2^ are statistically about twice as large
as those based on <i>F</i>, and <i>R</i>- factors based on ALL data will be
even larger.
;
_reflns_number_total     2625
_reflns_number_gt     2115
_reflns_threshold_expression     I>2sigma(I)
_refine_ls_structure_factor_coef     Fsqd
_refine_ls_matrix_type     full
_refine_ls_R_factor_all     0.0715
_refine_ls_R_factor_gt     0.0571
_refine_ls_wR_factor_gt     0.1362
_refine_ls_wR_factor_ref     0.1436
_refine_ls_goodness_of_fit_ref     1.094
_refine_ls_restrained_S_all     1.095
_refine_ls_number_reflns     2625
_refine_ls_number_parameters     196
_refine_ls_number_restraints     5
_refine_ls_hydrogen_treatment     mixed
_refine_ls_weighting_scheme     calc
_refine_ls_weighting_details
         'calc w=1/[\s^2^(Fo^2^)+(0.0569P)^2^+0.4990P] where P=(Fo^2^+2Fc^2^)/3'
_atom_sites_solution_hydrogens     geom
_atom_sites_solution_primary     direct
_atom_sites_solution_secondary     difmap
_refine_ls_shift/su_max     0.000
_refine_ls_shift/su_mean     0.000
_refine_diff_density_max     0.328
_refine_diff_density_min     -0.192
_refine_ls_extinction_method     none
_refine_ls_extinction_coef     ?
loop_
    _atom_type_symbol
    _atom_type_description
    _atom_type_scat_dispersion_real
    _atom_type_scat_dispersion_imag
    _atom_type_scat_source
    'C' 'C' 0.0033 0.0016
                         'International Tables Vol C Tables 4.2.6.8 and 6.1.1.4'
    'H' 'H' 0.0000 0.0000
                         'International Tables Vol C Tables 4.2.6.8 and 6.1.1.4'
    'O' 'O' 0.0106 0.0060
                         'International Tables Vol C Tables 4.2.6.8 and 6.1.1.4'
_computing_data_collection     'SMART (Bruker, 1997)'
_computing_cell_refinement     'SAINT (Bruker, 1997)'
_computing_data_reduction     'SAINT (Bruker, 1997)'
_computing_structure_solution     'SHELXS97 (Sheldrick, 2008)'
_computing_structure_refinement     'SHELXL97 (Sheldrick, 2008)'
_computing_molecular_graphics     'SHELXTL (Sheldrick, 2008)'
_computing_publication_material     'SHELXTL (Sheldrick, 2008)'
loop_
    _atom_site_type_symbol
    _atom_site_label
    _atom_site_fract_x
    _atom_site_fract_y
    _atom_site_fract_z
    _atom_site_U_iso_or_equiv
    _atom_site_adp_type
    _atom_site_calc_flag
    _atom_site_refinement_flags
    _atom_site_occupancy
    _atom_site_disorder_assembly
    _atom_site_disorder_group
    C C1 0.19653(18) 1.0001(2) 0.07068(17) 0.0402(5) Uani d . 1 . .
    C C2 0.10947(18) 1.1026(2) 0.07420(17) 0.0412(5) Uani d . 1 . .
    C C3 0.0605(2) 1.1156(2) 0.16459(19) 0.0475(6) Uani d . 1 . .
    H H3 0.0037 1.1844 0.1655 0.057 Uiso calc R 1 . .
    C C4 0.0950(2) 1.0275(2) 0.25329(18) 0.0452(5) Uani d . 1 . .
    C C5 0.1818(2) 0.9256(3) 0.25306(19) 0.0500(6) Uani d . 1 . .
    H H5 0.2061 0.8663 0.3131 0.060 Uiso calc R 1 . .
    C C6 0.2309(2) 0.9138(2) 0.16359(19) 0.0473(6) Uani d . 1 . .
    H H6 0.2892 0.8462 0.1644 0.057 Uiso calc R 1 . .
    C C7 0.24678(19) 0.9881(2) -0.02538(18) 0.0437(5) Uani d . 1 . .
    C C8 0.3403(2) 0.8856(3) -0.02910(19) 0.0494(6) Uani d . 1 . .
    H H8 0.3588 0.8183 0.0258 0.059 Uiso calc R 1 . .
    C C9 0.3990(2) 0.8858(3) -0.10772(19) 0.0493(6) Uani d . 1 . .
    H H9 0.3751 0.9540 -0.1613 0.059 Uiso calc R 1 . .
    C C10 0.49523(19) 0.7959(2) -0.12387(17) 0.0431(5) Uani d . 1 . .
    C C11 0.5467(2) 0.6925(3) -0.05077(19) 0.0566(7) Uani d . 1 . .
    H H11 0.5169 0.6760 0.0111 0.068 Uiso calc R 1 . .
    C C12 0.6406(2) 0.6134(3) -0.0672(2) 0.0635(7) Uani d . 1 . .
    H H12 0.6750 0.5458 -0.0161 0.076 Uiso calc R 1 . .
    C C13 0.68407(19) 0.6350(3) -0.16102(18) 0.0474(6) Uani d . 1 . .
    C C14 0.6341(2) 0.7353(3) -0.23509(18) 0.0486(6) Uani d . 1 . .
    H H14 0.6628 0.7498 -0.2978 0.058 Uiso calc R 1 . .
    C C15 0.5412(2) 0.8148(3) -0.21662(19) 0.0518(6) Uani d . 1 . .
    H H15 0.5080 0.8832 -0.2675 0.062 Uiso calc R 1 . .
    O O1 0.07099(15) 1.19360(19) -0.01001(14) 0.0589(5) Uani d D 1 . .
    H H1A 0.107(3) 1.171(3) -0.061(2) 0.088 Uiso d D 1 . .
    O O2 0.04269(18) 1.0443(2) 0.33756(14) 0.0649(5) Uani d D 1 . .
    H H2A 0.069(3) 0.988(3) 0.387(2) 0.097 Uiso d D 1 . .
    O O3 0.21067(14) 1.06876(19) -0.10709(13) 0.0565(5) Uani d . 1 . .
    O O4 0.77775(17) 0.5545(2) -0.17385(14) 0.0668(6) Uani d D 1 . .
    H H4A 0.784(3) 0.563(4) -0.2384(17) 0.100 Uiso d D 1 . .
    O O5 0.12061(17) 0.6281(2) 0.00416(14) 0.0587(5) Uani d D 1 . .
    H H5A 0.072(2) 0.687(3) 0.017(3) 0.088 Uiso d D 1 . .
    H H5B 0.149(3) 0.586(3) 0.0630(19) 0.088 Uiso d D 1 . .
loop_
    _atom_site_aniso_label
    _atom_site_aniso_U_11
    _atom_site_aniso_U_22
    _atom_site_aniso_U_33
    _atom_site_aniso_U_12
    _atom_site_aniso_U_13
    _atom_site_aniso_U_23
    C1 0.0381(11) 0.0444(12) 0.0430(12) -0.0015(9) 0.0192(9) -0.0060(10)
    C2 0.0413(11) 0.0446(12) 0.0415(11) -0.0002(10) 0.0174(9) 0.0015(10)
    C3 0.0457(12) 0.0512(14) 0.0524(13) 0.0090(11) 0.0251(10) -0.0011(11)
    C4 0.0502(12) 0.0514(13) 0.0409(12) 0.0005(10) 0.0247(10) -0.0039(10)
    C5 0.0583(14) 0.0530(14) 0.0436(12) 0.0078(11) 0.0217(11) 0.0070(10)
    C6 0.0485(12) 0.0485(13) 0.0497(13) 0.0086(10) 0.0213(10) -0.0007(10)
    C7 0.0400(11) 0.0520(14) 0.0432(12) -0.0049(10) 0.0183(9) -0.0041(10)
    C8 0.0513(13) 0.0551(14) 0.0483(13) 0.0061(11) 0.0249(10) -0.0017(11)
    C9 0.0475(12) 0.0576(15) 0.0485(13) 0.0041(11) 0.0229(10) 0.0008(11)
    C10 0.0404(11) 0.0506(13) 0.0431(12) -0.0005(10) 0.0193(10) -0.0044(10)
    C11 0.0605(15) 0.0757(18) 0.0437(13) 0.0113(13) 0.0323(12) 0.0049(12)
    C12 0.0690(16) 0.0791(19) 0.0495(14) 0.0290(15) 0.0285(12) 0.0156(13)
    C13 0.0425(12) 0.0596(15) 0.0446(12) 0.0065(11) 0.0193(10) -0.0039(11)
    C14 0.0493(13) 0.0617(15) 0.0427(12) 0.0062(11) 0.0267(10) 0.0028(11)
    C15 0.0528(13) 0.0586(15) 0.0507(14) 0.0097(11) 0.0254(11) 0.0083(11)
    O1 0.0648(11) 0.0665(12) 0.0538(10) 0.0202(9) 0.0307(8) 0.0141(9)
    O2 0.0793(13) 0.0756(13) 0.0531(10) 0.0183(10) 0.0424(10) 0.0072(9)
    O3 0.0571(10) 0.0710(12) 0.0492(9) 0.0108(8) 0.0284(8) 0.0084(8)
    O4 0.0654(11) 0.0920(14) 0.0512(10) 0.0355(10) 0.0302(9) 0.0110(10)
    O5 0.0702(12) 0.0605(12) 0.0539(10) 0.0151(9) 0.0315(9) 0.0043(9)
_geom_special_details
;
All e.s.d.'s (except the e.s.d. in the dihedral angle between two l.s. planes)
are estimated using the full covariance matrix. The cell e.s.d.'s are taken
into account individually in the estimation of e.s.d.'s in distances, angles
and torsion angles; correlations between e.s.d.'s in cell parameters are only
used when they are defined by crystal symmetry. An approximate (isotropic)
treatment of cell e.s.d.'s is used for estimating e.s.d.'s involving l.s.
planes.
;
loop_
    _geom_bond_atom_site_label_1
    _geom_bond_atom_site_label_2
    _geom_bond_site_symmetry_2
    _geom_bond_distance
    _geom_bond_publ_flag
    C1 C6 . 1.405(3) ?
    C1 C2 . 1.410(3) ?
    C1 C7 . 1.454(3) ?
    C2 O1 . 1.359(3) ?
    C2 C3 . 1.382(3) ?
    C3 C4 . 1.375(3) ?
    C3 H3 . 0.9300 ?
    C4 O2 . 1.340(3) ?
    C4 C5 . 1.397(3) ?
    C5 C6 . 1.371(3) ?
    C5 H5 . 0.9300 ?
    C6 H6 . 0.9300 ?
    C7 O3 . 1.270(3) ?
    C7 C8 . 1.465(3) ?
    C8 C9 . 1.316(3) ?
    C8 H8 . 0.9300 ?
    C9 C10 . 1.453(3) ?
    C9 H9 . 0.9300 ?
    C10 C11 . 1.383(3) ?
    C10 C15 . 1.394(3) ?
    C11 C12 . 1.374(3) ?
    C11 H11 . 0.9300 ?
    C12 C13 . 1.393(3) ?
    C12 H12 . 0.9300 ?
    C13 C14 . 1.364(3) ?
    C13 O4 . 1.364(3) ?
    C14 C15 . 1.375(3) ?
    C14 H14 . 0.9300 ?
    C15 H15 . 0.9300 ?
    O1 H1A . 0.867(18) ?
    O2 H2A . 0.819(18) ?
    O4 H4A . 0.829(18) ?
    O5 H5A . 0.836(18) ?
    O5 H5B . 0.836(18) ?
loop_
    _geom_angle_atom_site_label_1
    _geom_angle_atom_site_label_2
    _geom_angle_atom_site_label_3
    _geom_angle_site_symmetry_1
    _geom_angle_site_symmetry_3
    _geom_angle
    _geom_angle_publ_flag
    C6 C1 C2 . . 116.61(18) ?
    C6 C1 C7 . . 123.2(2) ?
    C2 C1 C7 . . 120.24(19) ?
    O1 C2 C3 . . 117.03(19) ?
    O1 C2 C1 . . 121.81(18) ?
    C3 C2 C1 . . 121.2(2) ?
    C4 C3 C2 . . 120.5(2) ?
    C4 C3 H3 . . 119.7 ?
    C2 C3 H3 . . 119.7 ?
    O2 C4 C3 . . 117.5(2) ?
    O2 C4 C5 . . 122.6(2) ?
    C3 C4 C5 . . 119.90(19) ?
    C6 C5 C4 . . 119.4(2) ?
    C6 C5 H5 . . 120.3 ?
    C4 C5 H5 . . 120.3 ?
    C5 C6 C1 . . 122.4(2) ?
    C5 C6 H6 . . 118.8 ?
    C1 C6 H6 . . 118.8 ?
    O3 C7 C1 . . 119.85(19) ?
    O3 C7 C8 . . 119.07(19) ?
    C1 C7 C8 . . 121.1(2) ?
    C9 C8 C7 . . 122.1(2) ?
    C9 C8 H8 . . 119.0 ?
    C7 C8 H8 . . 119.0 ?
    C8 C9 C10 . . 130.0(2) ?
    C8 C9 H9 . . 115.0 ?
    C10 C9 H9 . . 115.0 ?
    C11 C10 C15 . . 117.1(2) ?
    C11 C10 C9 . . 123.66(19) ?
    C15 C10 C9 . . 119.2(2) ?
    C12 C11 C10 . . 121.7(2) ?
    C12 C11 H11 . . 119.1 ?
    C10 C11 H11 . . 119.1 ?
    C11 C12 C13 . . 119.6(2) ?
    C11 C12 H12 . . 120.2 ?
    C13 C12 H12 . . 120.2 ?
    C14 C13 O4 . . 122.43(19) ?
    C14 C13 C12 . . 119.9(2) ?
    O4 C13 C12 . . 117.6(2) ?
    C13 C14 C15 . . 119.7(2) ?
    C13 C14 H14 . . 120.1 ?
    C15 C14 H14 . . 120.1 ?
    C14 C15 C10 . . 121.9(2) ?
    C14 C15 H15 . . 119.0 ?
    C10 C15 H15 . . 119.0 ?
    C2 O1 H1A . . 107(2) ?
    C4 O2 H2A . . 111(3) ?
    C13 O4 H4A . . 108(2) ?
    H5A O5 H5B . . 107(3) ?
loop_
    _geom_torsion_atom_site_label_1
    _geom_torsion_atom_site_label_2
    _geom_torsion_atom_site_label_3
    _geom_torsion_atom_site_label_4
    _geom_torsion_site_symmetry_1
    _geom_torsion_site_symmetry_2
    _geom_torsion_site_symmetry_3
    _geom_torsion_site_symmetry_4
    _geom_torsion
    _geom_torsion_publ_flag
    C6 C1 C2 O1 . . . . 178.7(2) ?
    C7 C1 C2 O1 . . . . -0.9(3) ?
    C6 C1 C2 C3 . . . . -0.5(3) ?
    C7 C1 C2 C3 . . . . 179.9(2) ?
    O1 C2 C3 C4 . . . . -179.8(2) ?
    C1 C2 C3 C4 . . . . -0.6(3) ?
    C2 C3 C4 O2 . . . . -179.0(2) ?
    C2 C3 C4 C5 . . . . 1.1(4) ?
    O2 C4 C5 C6 . . . . 179.5(2) ?
    C3 C4 C5 C6 . . . . -0.6(4) ?
    C4 C5 C6 C1 . . . . -0.5(4) ?
    C2 C1 C6 C5 . . . . 1.1(3) ?
    C7 C1 C6 C5 . . . . -179.4(2) ?
    C6 C1 C7 O3 . . . . 179.3(2) ?
    C2 C1 C7 O3 . . . . -1.1(3) ?
    C6 C1 C7 C8 . . . . -1.7(3) ?
    C2 C1 C7 C8 . . . . 177.9(2) ?
    O3 C7 C8 C9 . . . . 8.8(4) ?
    C1 C7 C8 C9 . . . . -170.2(2) ?
    C7 C8 C9 C10 . . . . 178.4(2) ?
    C8 C9 C10 C11 . . . . -3.0(4) ?
    C8 C9 C10 C15 . . . . 178.3(3) ?
    C15 C10 C11 C12 . . . . 1.3(4) ?
    C9 C10 C11 C12 . . . . -177.5(2) ?
    C10 C11 C12 C13 . . . . -1.5(4) ?
    C11 C12 C13 C14 . . . . 0.7(4) ?
    C11 C12 C13 O4 . . . . 179.7(2) ?
    O4 C13 C14 C15 . . . . -178.9(2) ?
    C12 C13 C14 C15 . . . . 0.1(4) ?
    C13 C14 C15 C10 . . . . -0.3(4) ?
    C11 C10 C15 C14 . . . . -0.4(4) ?
    C9 C10 C15 C14 . . . . 178.4(2) ?
loop_
    _geom_hbond_atom_site_label_D
    _geom_hbond_atom_site_label_H
    _geom_hbond_atom_site_label_A
    _geom_hbond_site_symmetry_A
    _geom_hbond_distance_DH
    _geom_hbond_distance_HA
    _geom_hbond_distance_DA
    _geom_hbond_angle_DHA
    O1 H1A O3 . 0.867(18) 1.74(2) 2.530(2) 150(3)
    O2 H2A O5 4_576 0.819(18) 1.827(19) 2.644(3) 175(4)
    O4 H4A O3 2_644 0.829(18) 1.948(19) 2.776(2) 175(4)
    O5 H5A O1 3_575 0.836(18) 1.989(19) 2.802(2) 164(3)
    O5 H5B O4 3_665 0.836(18) 1.97(2) 2.785(3) 165(3)
    C9 H9 O4 2_654 0.93 2.56 3.402(3) 151
data_global
_journal_date_recd_electronic     2011-02-12
_journal_date_accepted     2011-02-19
_journal_name_full     'Acta Crystallographica, Section E'
_journal_year     2011
_journal_volume     67
_journal_issue      3
_journal_page_first     o732
_journal_page_last     o732
_journal_paper_category     QO
_journal_coeditor_code     GO2004
_publ_contact_author_name     'Jian-guo Wang'
_publ_contact_author_address
;
School of chemistry & chemical engineering,
Jiujiang University, Jiujiang 332005, China
;
_publ_contact_author_email     'jgwang117@163.com'
_publ_contact_author_fax     ?
_publ_contact_author_phone     ?
_publ_section_title
;
(<i>E</i>)-1-(2,4-Dihydroxyphenyl)-3-(4-hydroxyphenyl)prop-2-en-1-one
monohydrate
;
loop_
    _publ_author_name
    _publ_author_footnote
    _publ_author_address
    'Wang, Jian-Guo'
;
;
;
Applied Chemistry Research Institute,
Wuhan University of Science & Technology,
Wuhan 430081, People's Republic of China
School of Chemistry & Chemical Engineering,
Jiujiang University,
Jiujiang 332005,
People's Republic of China
;
    'Wu, Lin' .
;
Applied Chemistry Research Institute,
Wuhan University of Science & Technology,
Wuhan 430081, People's Republic of China
;
    'Zhong, Chan-Juan' .
;
School of Chemistry & Chemical Engineering,
Jiujiang University,
Jiujiang 332005,
People's Republic of China
;
    'Ouyang, Zhao-Hui' .
;
Applied Chemistry Research Institute,
Wuhan University of Science & Technology,
Wuhan 430081, People's Republic of China
;
    'Yi, De-Lian' .
;
Applied Chemistry Research Institute,
Wuhan University of Science & Technology,
Wuhan 430081, People's Republic of China
;
_publ_section_synopsis     .
