# Supplementary material for: (E)-1-(2,4-Dihy­droxy­phen­yl)-3-(4-hydroxy­phen­yl)prop-2-en-1-one monohydrate
Source: Acta Crystallogr Sect E Struct Rep Online. 2011 Feb 26;67(Pt 3):o732. doi: 10.1107/S1600536811006271 (PMC3052009; doi:10.1107/S1600536811006271)
Supplement: Supplementary file 2 [file e-67-0o732-Isup2.hkl]

# 
# h,k,l, Fc-squared, Fo-squared, sigma(Fo-squared) and status flag 
# 
data_I
_shelx_title ' 101213jm in P2(1)/c' 
_shelx_refln_list_code          4 
_shelx_F_calc_maximum      207.47 
_exptl_crystal_F_000       576.00 
_reflns_d_resolution_high  0.8108 
 
loop_ 
 _symmetry_equiv_pos_as_xyz 
 'x, y, z' 
 '-x, y+1/2, -z+1/2' 
 '-x, -y, -z' 
 'x, -y-1/2, z-1/2' 
 
_cell_length_a    11.4891 
_cell_length_b     9.5903 
_cell_length_c    12.4977 
_cell_angle_alpha  90.000 
_cell_angle_beta  103.649 
_cell_angle_gamma  90.000 
 
_shelx_F_squared_multiplier     1.000 
 
loop_ 
 _refln_index_h 
 _refln_index_k 
 _refln_index_l 
 _refln_F_squared_calc 
 _refln_F_squared_meas 
 _refln_F_squared_sigma 
 _refln_observed_status 
   2   0   0      336.92      337.93      6.99 o 
   3   0   0     1188.49     1263.69     42.60 o 
   4   0   0       15.50       10.60      0.96 o 
   5   0   0        0.61        4.89      0.83 o 
   6   0   0      288.28      261.98      9.52 o 
   7   0   0     4258.70     4469.24     72.07 o 
   8   0   0       11.02       12.35      2.43 o 
   9   0   0      266.87      284.62     15.94 o 
  10   0   0        6.56        7.07      1.62 o 
  11   0   0       10.00       12.92      2.40 o 
  12   0   0       13.53       15.18      5.91 o 
  13   0   0        0.76        4.21      2.32 o 
   1   1   0     1899.34     1793.06     26.43 o 
   2   1   0       83.65       88.54      5.02 o 
   3   1   0     2688.06     2868.76     25.90 o 
   4   1   0      702.59      704.35      8.28 o 
   5   1   0     1184.02     1192.05     13.26 o 
   6   1   0       68.39       60.95      3.77 o 
   7   1   0      313.30      299.12      5.56 o 
   8   1   0      366.46      357.46     12.89 o 
   9   1   0        2.67        4.32      1.12 o 
  10   1   0       46.26       47.71      3.47 o 
  11   1   0        1.24        1.39      1.13 o 
  12   1   0        0.20        0.35      1.08 o 
  13   1   0       44.75       50.11      4.80 o 
   0   2   0     4236.64     4656.90     70.85 o 
   1   2   0     8396.31     8709.71    104.93 o 
   2   2   0     8934.63     9373.25     89.09 o 
   3   2   0      392.08      365.56      9.75 o 
   4   2   0      621.50      600.33      8.15 o 
   5   2   0     1964.65     2086.78     20.47 o 
   6   2   0      396.48      465.99      6.52 o 
   7   2   0      153.38      180.64      4.51 o 
   8   2   0        5.16        5.22      1.02 o 
   9   2   0       98.96       92.69      5.10 o 
  10   2   0       35.13       40.69      4.41 o 
  11   2   0       16.79       20.06      2.91 o 
  12   2   0        0.02        1.84      1.44 o 
  13   2   0        9.09       14.92      2.94 o 
   1   3   0       13.50       40.00      3.34 o 
   2   3   0     1395.17     1592.66     21.20 o 
   3   3   0      187.63      188.99      9.06 o 
   4   3   0      381.57      383.53      6.30 o 
   5   3   0      428.27      423.62      8.00 o 
   6   3   0      188.57      173.10      4.16 o 
   7   3   0       49.42       41.22      2.86 o 
   8   3   0       31.71       35.50      3.06 o 
   9   3   0       43.99       45.34      4.48 o 
  10   3   0       37.65       38.12      4.24 o 
  11   3   0       38.05       44.90      4.92 o 
  12   3   0        2.99        3.51      2.12 o 
  13   3   0       10.10       12.36      2.51 o 
   0   4   0     1312.28     1392.70     24.70 o 
   1   4   0        0.32        5.27      0.87 o 
   2   4   0        3.32        5.57      0.77 o 
   3   4   0      104.66      113.33      4.25 o 
   4   4   0     1219.55     1309.51     16.00 o 
   5   4   0      193.93      196.73      4.65 o 
   6   4   0       30.10       40.49      2.31 o 
   7   4   0       28.79       27.66      3.20 o 
   8   4   0       12.73       14.50      1.99 o 
   9   4   0       34.44       35.96      4.05 o 
  10   4   0        0.36        2.48      2.71 o 
  11   4   0       62.20       49.45      5.09 o 
  12   4   0        3.86        4.27      1.95 o 
   1   5   0      558.92      524.88      7.85 o 
   2   5   0      231.02      232.14      4.68 o 
   3   5   0       57.74       70.61      3.28 o 
   4   5   0        0.95        4.64      0.81 o 
   5   5   0       10.95        6.95      1.10 o 
   6   5   0      200.97      206.42      6.12 o 
   7   5   0      116.66       96.54      5.19 o 
   8   5   0       20.01       24.11      3.30 o 
   9   5   0        2.76        3.34      1.72 o 
  10   5   0       22.93       31.08      7.93 o 
  11   5   0       36.98       29.01      7.08 o 
  12   5   0        3.46       11.37      3.46 o 
   0   6   0       83.72       86.38      3.59 o 
   1   6   0        6.29        9.80      1.50 o 
   2   6   0      294.93      291.89      7.11 o 
   3   6   0        1.11        1.81      0.92 o 
   4   6   0      140.34      126.38      4.74 o 
   5   6   0      226.26      213.91      6.52 o 
   6   6   0        0.94        4.87      1.46 o 
   7   6   0       99.33       95.93      5.46 o 
   8   6   0       22.72       21.77      3.28 o 
   9   6   0        2.27        5.57      2.04 o 
  10   6   0        6.15        9.60      2.72 o 
  11   6   0        3.54        5.58      2.79 o 
   1   7   0      100.83       86.23      3.89 o 
   2   7   0       44.18       39.68      2.83 o 
   3   7   0       75.01       71.74      3.69 o 
   4   7   0       35.32       34.14      3.11 o 
   5   7   0      159.75      148.45      5.61 o 
   6   7   0        0.68        3.23      2.51 o 
   7   7   0       12.34       16.72      2.86 o 
   8   7   0        8.22        8.62      3.67 o 
   9   7   0        4.00        3.67      1.60 o 
  10   7   0        6.58        5.36      2.40 o 
  11   7   0        0.16        2.61      4.95 o 
   0   8   0       13.37       15.79      3.01 o 
   1   8   0        0.56        1.53      1.25 o 
   2   8   0       82.13       74.79      5.36 o 
   3   8   0      204.58      205.04      8.52 o 
   4   8   0      329.37      305.56     10.49 o 
   5   8   0       17.50       21.37      3.31 o 
   6   8   0        1.35        2.48      1.32 o 
   7   8   0        3.64        5.90      1.81 o 
   8   8   0       23.48       29.34      3.77 o 
   9   8   0        4.43        1.74      2.58 o 
  10   8   0        0.27        4.70      2.19 o 
   1   9   0        2.32        2.00      1.40 o 
   2   9   0        5.57        5.64      1.98 o 
   3   9   0       23.97       26.97      3.51 o 
   4   9   0       20.85       26.81      6.20 o 
   5   9   0       14.37       17.00      3.98 o 
   6   9   0       19.54       19.16      3.94 o 
   7   9   0        3.42        1.71      2.97 o 
   8   9   0        0.22        5.35      3.10 o 
   0  10   0      148.89      147.91     13.62 o 
   1  10   0        3.36        0.00      3.62 o 
   2  10   0       12.40       16.97      4.38 o 
   3  10   0       32.26       33.46      4.27 o 
   4  10   0        0.74        1.07      2.48 o 
   5  10   0        2.43        2.04      2.45 o 
   6  10   0        6.45        1.09      2.26 o 
   7  10   0       18.28       14.41      6.92 o 
   1  11   0        0.15        5.16      2.74 o 
   2  11   0       35.35       33.40      8.81 o 
   3  11   0       19.49       23.47      4.58 o 
   4  11   0        7.60       14.64      2.67 o 
   5  11   0        3.01        3.06      5.57 o 
 -13   1   1        1.50        2.37      1.37 o 
 -12   1   1       93.55       97.32      5.59 o 
 -11   1   1        3.71        8.80      1.69 o 
 -10   1   1        5.93        5.41      1.41 o 
  -9   1   1        0.65        1.98      0.86 o 
  -8   1   1        5.89        6.85      1.16 o 
  -7   1   1       76.88       79.32      2.64 o 
  -6   1   1      344.96      352.47      5.18 o 
  -5   1   1     1681.31     1855.14     17.14 o 
  -4   1   1     1869.62     1843.41     20.99 o 
  -3   1   1      946.49      948.67      9.95 o 
  -2   1   1     1139.19     1291.86     21.27 o 
  -1   1   1        1.05        5.89      1.61 o 
   0   1   1     3090.75     3046.19     41.31 o 
   1   1   1        9.21       15.64      1.19 o 
   2   1   1    12131.78    13166.33    172.13 o 
   3   1   1     3764.49     3797.09     33.77 o 
   4   1   1       17.33       14.69      1.08 o 
   5   1   1        1.43        2.50      0.52 o 
   6   1   1      113.42      118.61      3.09 o 
   7   1   1      626.78      577.04     11.37 o 
   8   1   1       22.45       24.13      2.27 o 
   9   1   1        6.95        7.94      1.36 o 
  10   1   1      105.44       96.33      4.14 o 
  11   1   1        0.08        0.46      1.51 o 
  12   1   1        3.04        4.07      1.13 o 
  13   1   1        9.70       13.98      2.51 o 
 -13   2   1        0.94        2.95      1.45 o 
 -12   2   1        1.30        3.66      1.52 o 
 -11   2   1       10.78       12.45      2.42 o 
 -10   2   1        7.42       10.37      2.00 o 
  -9   2   1       27.74       26.90      3.01 o 
  -8   2   1       25.43       28.58      2.02 o 
  -7   2   1      503.44      503.34      8.34 o 
  -6   2   1       17.83       22.60      1.30 o 
  -5   2   1     1429.03     1702.82     17.23 o 
  -4   2   1      506.30      449.09      5.81 o 
  -3   2   1      267.96      281.93      5.09 o 
  -2   2   1      299.66      280.72      7.23 o 
  -1   2   1      415.58      409.14      7.65 o 
   0   2   1      110.49       74.87      2.03 o 
   1   2   1       59.19       99.86      2.15 o 
   2   2   1    43045.38    43238.84    468.80 o 
   3   2   1     1325.32     1360.24     24.97 o 
   4   2   1       52.95       57.02      2.11 o 
   5   2   1      303.08      345.43     14.58 o 
   6   2   1      579.92      609.09      9.63 o 
   7   2   1       37.21       36.29      2.10 o 
   8   2   1       14.06       16.84      2.11 o 
   9   2   1      252.76      243.53      7.13 o 
  10   2   1        6.99       14.41      4.04 o 
  11   2   1       25.66       28.14      3.73 o 
  12   2   1        8.66        8.91      1.93 o 
  13   2   1       31.49       40.96      4.97 o 
 -13   3   1        5.92        9.34      2.29 o 
 -12   3   1        2.24        1.34      1.35 o 
 -11   3   1       60.46       51.86      5.23 o 
 -10   3   1        1.32        3.14      1.30 o 
  -9   3   1       27.83       27.34      3.45 o 
  -8   3   1       50.49       47.41      3.21 o 
  -7   3   1      242.08      244.70      6.58 o 
  -6   3   1      110.85      113.81      4.51 o 
  -5   3   1       12.85       10.81      1.19 o 
  -4   3   1      630.19      686.47      9.51 o 
  -3   3   1       63.48       64.09      2.33 o 
  -2   3   1     2008.75     2112.13     24.65 o 
  -1   3   1       26.37       23.27      1.30 o 
   0   3   1       18.10       29.23      2.79 o 
   1   3   1      676.95      660.12      8.36 o 
   2   3   1     1794.78     1788.87     19.31 o 
   3   3   1     2245.61     2267.59     24.11 o 
   4   3   1      294.89      269.91      6.28 o 
   5   3   1      531.38      521.80      8.92 o 
   6   3   1        3.92        6.02      1.20 o 
   7   3   1       38.54       38.31      2.76 o 
   8   3   1        0.10        1.57      1.42 o 
   9   3   1      224.41      208.74      8.14 o 
  10   3   1        0.51        0.00      0.98 o 
  11   3   1        0.13        0.86      1.26 o 
  12   3   1       26.24       25.29      7.38 o 
  13   3   1       12.09       15.91      2.82 o 
 -13   4   1        2.36        3.09      2.14 o 
 -12   4   1       10.60       12.02      3.84 o 
 -11   4   1       20.25       22.71      4.37 o 
 -10   4   1       20.52       23.95      3.41 o 
  -9   4   1       21.54       22.98      3.20 o 
  -8   4   1        6.19        6.89      1.35 o 
  -7   4   1       28.02       30.40      2.75 o 
  -6   4   1       53.28       57.44      2.54 o 
  -5   4   1      139.19      174.93      4.32 o 
  -4   4   1       55.58       85.63      4.83 o 
  -3   4   1     2978.26     3081.85     35.65 o 
  -2   4   1     1803.65     1741.06     21.54 o 
  -1   4   1      955.54      984.93     16.60 o 
   0   4   1      552.22      535.23      7.77 o 
   1   4   1       79.01       72.16      2.22 o 
   2   4   1      548.09      560.60      8.14 o 
   3   4   1      968.07     1057.34     13.34 o 
   4   4   1     2431.32     2444.93     26.79 o 
   5   4   1      740.68      715.41     12.95 o 
   6   4   1      387.22      364.11      8.31 o 
   7   4   1      209.83      203.91      6.20 o 
   8   4   1       16.71       17.56      2.62 o 
   9   4   1       47.04       50.33      4.86 o 
  10   4   1        0.53        0.55      1.15 o 
  11   4   1       47.87       48.78      5.01 o 
  12   4   1        9.30        9.18      2.49 o 
 -12   5   1       17.72       24.55      4.64 o 
 -11   5   1       43.62       48.04      6.65 o 
 -10   5   1       17.70       14.22      4.29 o 
  -9   5   1      133.14      116.25      6.89 o 
  -8   5   1        0.80        1.88      1.19 o 
  -7   5   1       15.67       16.93      3.37 o 
  -6   5   1        0.96        1.43      0.84 o 
  -5   5   1      131.11      118.45      4.46 o 
  -4   5   1        0.64        2.68      0.59 o 
  -3   5   1       15.45       23.91      1.59 o 
  -2   5   1      217.97      233.48      5.39 o 
  -1   5   1      169.13      163.36      3.43 o 
   0   5   1      128.11      123.81      3.09 o 
   1   5   1      100.25       92.78      2.75 o 
   2   5   1       64.84       61.38      2.29 o 
   3   5   1      147.75      152.86      3.97 o 
   4   5   1       54.60       63.13      2.78 o 
   5   5   1        7.43        8.95      1.23 o 
   6   5   1       19.85       21.13      2.31 o 
   7   5   1      122.33      113.77      5.35 o 
   8   5   1       12.92       18.37      2.28 o 
   9   5   1        4.13        9.34      2.83 o 
  10   5   1        0.13        0.00      1.59 o 
  11   5   1        5.62        9.26      2.80 o 
  12   5   1        0.13        0.99      3.82 o 
 -12   6   1        9.32       14.75      3.50 o 
 -11   6   1        6.51        6.55      2.18 o 
 -10   6   1       17.42       22.39      4.31 o 
  -9   6   1       57.71       52.61      4.78 o 
  -8   6   1        2.71        2.64      1.95 o 
  -7   6   1        9.79        6.67      1.81 o 
  -6   6   1        7.29       11.38      1.74 o 
  -5   6   1       25.30       23.74      2.48 o 
  -4   6   1        0.14        4.15      1.17 o 
  -3   6   1       63.16       61.83      3.42 o 
  -2   6   1     1212.86     1228.70     17.62 o 
  -1   6   1        6.52        7.58      1.27 o 
   0   6   1        1.86        4.30      0.78 o 
   1   6   1        0.00        2.19      0.73 o 
   2   6   1       35.37       42.38      2.19 o 
   3   6   1        1.08        2.83      0.72 o 
   4   6   1       91.19       78.37      3.59 o 
   5   6   1      533.95      495.42     16.68 o 
   6   6   1      327.94      313.17     25.93 o 
   7   6   1       60.01       49.79      4.75 o 
   8   6   1        3.21        4.48      1.82 o 
   9   6   1       29.89       32.30      5.36 o 
  10   6   1        1.29        4.75      2.00 o 
  11   6   1        5.64       10.18      2.97 o 
 -11   7   1       30.84       33.34      5.25 o 
 -10   7   1       17.29       21.37      4.30 o 
  -9   7   1       10.75        8.09      2.22 o 
  -8   7   1       68.60       65.43      5.28 o 
  -7   7   1        3.57        4.42      1.77 o 
  -6   7   1        8.97       11.41      2.32 o 
  -5   7   1      159.40      145.63      5.64 o 
  -4   7   1        0.01        0.31      1.01 o 
  -3   7   1       28.81       27.38      2.75 o 
  -2   7   1        2.52        4.86      1.17 o 
  -1   7   1       17.84       19.37      2.06 o 
   0   7   1       38.05       35.48      4.75 o 
   1   7   1       19.09       20.97      2.84 o 
   2   7   1       45.40       43.55      4.37 o 
   3   7   1        3.09        3.63      1.11 o 
   4   7   1       65.08       62.92      3.70 o 
   5   7   1       93.81       98.61      4.46 o 
   6   7   1       57.61       61.49      4.81 o 
   7   7   1       15.14       14.98      2.60 o 
   8   7   1        0.00        0.00      2.08 o 
   9   7   1        0.04        2.11      2.00 o 
  10   7   1        1.43        1.95      4.59 o 
 -10   8   1        0.06        3.54      2.36 o 
  -9   8   1        0.50        1.19      1.72 o 
  -8   8   1        2.29        4.47      1.90 o 
  -7   8   1       23.55       32.22      4.10 o 
  -6   8   1       23.23       19.47      3.75 o 
  -5   8   1      120.88      115.64      5.22 o 
  -4   8   1       16.08       12.59      1.96 o 
  -3   8   1        0.10        6.56      2.02 o 
  -2   8   1       39.56       35.82      4.07 o 
  -1   8   1       59.31       60.17      5.49 o 
   0   8   1       40.74       43.43      5.02 o 
   1   8   1        9.82       10.72      2.11 o 
   2   8   1      114.80      107.53      5.80 o 
   3   8   1        0.00        0.18      1.60 o 
   4   8   1       66.93       67.52      5.56 o 
   5   8   1        1.37        1.13      2.02 o 
   6   8   1        0.37        1.73      3.42 o 
   7   8   1        0.03        2.66      1.47 o 
   8   8   1        1.40        3.02      2.24 o 
   9   8   1        7.52        9.90      3.37 o 
  -9   9   1        6.49       12.12      5.57 o 
  -8   9   1        6.44        6.93      3.10 o 
  -7   9   1       15.75       16.05      7.15 o 
  -6   9   1        0.45        3.47      2.16 o 
  -5   9   1       11.43        9.87      2.14 o 
  -4   9   1        1.74        3.19      2.15 o 
  -3   9   1       34.60       35.09      4.29 o 
  -2   9   1       54.20       56.03      5.35 o 
  -1   9   1        1.15        1.70      1.40 o 
   0   9   1      117.51      115.06      8.00 o 
   1   9   1        0.01        4.22      2.00 o 
   2   9   1       99.54       92.10      5.98 o 
   3   9   1        4.88        5.38      1.95 o 
   4   9   1        5.64        4.96      2.29 o 
   5   9   1        5.48        1.94      3.62 o 
   6   9   1        5.88        9.67      3.14 o 
   7   9   1        8.76       13.40      3.07 o 
   8   9   1        4.91       13.87      3.34 o 
  -7  10   1        1.73        0.00      3.08 o 
  -6  10   1        0.32        4.77      2.24 o 
  -5  10   1        3.00        8.02      2.16 o 
  -4  10   1        5.85       10.27      2.47 o 
  -3  10   1       45.69       52.07      5.54 o 
  -2  10   1       53.43       61.95      5.81 o 
  -1  10   1      103.07       98.17      8.59 o 
   0  10   1       51.45       65.32      7.80 o 
   1  10   1       12.58       17.90      3.62 o 
   2  10   1       25.32       18.49      3.97 o 
   3  10   1        3.89        4.83      1.82 o 
   4  10   1        0.03        3.35      1.83 o 
   5  10   1        3.11        1.52      2.16 o 
   6  10   1       35.69       34.06      7.42 o 
   7  10   1       20.63       27.76      4.54 o 
  -5  11   1        0.79        0.00      2.01 o 
  -4  11   1        5.35        4.20      2.15 o 
  -3  11   1       12.93       19.34      4.03 o 
  -2  11   1       21.50       26.65      4.56 o 
  -1  11   1       82.12       87.26      9.42 o 
   0  11   1       73.35       75.85      8.75 o 
   1  11   1        0.67        2.77      2.30 o 
   2  11   1        2.46        4.62      5.66 o 
   3  11   1        0.14        4.49      2.75 o 
   4  11   1        9.37       15.96      4.90 o 
 -14   0   2       12.71       15.22      5.30 o 
 -13   0   2      109.09      112.06      9.28 o 
 -12   0   2       15.37       23.91      4.57 o 
 -11   0   2        7.97        8.83      2.70 o 
 -10   0   2        0.01        0.64      1.18 o 
  -9   0   2       59.67       60.20      4.85 o 
  -8   0   2      131.67      142.56      6.87 o 
  -7   0   2       35.58       49.49      2.87 o 
  -6   0   2     1032.79     1076.47     17.48 o 
  -5   0   2     1167.13     1065.59     16.78 o 
  -4   0   2     1497.29     1715.05     29.71 o 
  -3   0   2      323.17      321.60      7.88 o 
  -2   0   2       24.88       19.23      1.59 o 
  -1   0   2     3547.58     3716.01     58.35 o 
   0   0   2      702.50      568.66     10.59 o 
   1   0   2     1201.15     1250.22     20.80 o 
   2   0   2        5.18       12.61      1.07 o 
   3   0   2      129.57      130.64      3.37 o 
   4   0   2      813.26      759.09     12.12 o 
   5   0   2      376.74      356.82     10.34 o 
   6   0   2       29.12       25.94      3.37 o 
   7   0   2        0.12        0.73      1.00 o 
   8   0   2      500.88      489.70     14.73 o 
   9   0   2       40.44       39.35      4.08 o 
  10   0   2       20.61       21.55      3.07 o 
  11   0   2        0.87        2.09      1.31 o 
  12   0   2        0.79        4.43      1.91 o 
  13   0   2        1.06        2.59      3.98 o 
 -14   1   2        4.34        4.49      1.76 o 
 -13   1   2        3.34        5.36      1.65 o 
 -12   1   2        2.45        6.76      1.84 o 
 -11   1   2        2.94        4.44      1.17 o 
 -10   1   2       67.07       70.25      4.26 o 
  -9   1   2       77.21       73.87      3.60 o 
  -8   1   2        0.03        1.48      0.63 o 
  -7   1   2       42.98       53.86      1.97 o 
  -6   1   2       52.42       66.26      2.02 o 
  -5   1   2     1768.50     1960.13     20.23 o 
  -4   1   2        1.18        3.30      0.70 o 
  -3   1   2      138.92      165.17      3.26 o 
  -2   1   2       20.86       31.32      1.31 o 
  -1   1   2     1044.53     1004.61     12.32 o 
   0   1   2     5664.23     5870.00     55.56 o 
   1   1   2     5100.43     5098.50     48.67 o 
   2   1   2     3930.14     3818.76     37.28 o 
   3   1   2       20.23       40.04      1.58 o 
   4   1   2      169.99      207.41      3.84 o 
   5   1   2       27.01       21.24      1.70 o 
   6   1   2      156.32      140.26      3.39 o 
   7   1   2       10.54        7.84      1.33 o 
   8   1   2       13.47       10.68      1.50 o 
   9   1   2       89.77       79.25      3.59 o 
  10   1   2        0.01        3.61      1.05 o 
  11   1   2        8.65       13.31      2.22 o 
  12   1   2        2.47        2.66      1.28 o 
  13   1   2        0.06        1.75      1.23 o 
 -13   2   2        1.70        2.54      2.18 o 
 -12   2   2       17.24       19.51      3.05 o 
 -11   2   2       11.69       12.22      2.40 o 
 -10   2   2       11.65       16.38      2.66 o 
  -9   2   2        6.66        8.52      1.67 o 
  -8   2   2       40.49       43.38      3.28 o 
  -7   2   2       30.76       34.79      2.34 o 
  -6   2   2      243.06      250.87      4.55 o 
  -5   2   2       19.16       25.14      1.75 o 
  -4   2   2      140.14      168.93      3.21 o 
  -3   2   2      136.11      165.21      3.75 o 
  -2   2   2      502.30      470.22      7.03 o 
  -1   2   2     2501.45     2410.00     28.27 o 
   0   2   2      337.34      329.01      6.23 o 
   1   2   2     2982.57     3076.35     45.92 o 
   2   2   2     1826.22     1879.77     40.85 o 
   3   2   2     1014.65     1046.85     12.43 o 
   4   2   2      107.94      107.06      3.61 o 
   5   2   2      399.25      394.32      9.65 o 
   6   2   2      133.20      109.50      5.26 o 
   7   2   2       93.40       90.99      4.68 o 
   8   2   2      219.98      222.23      9.10 o 
   9   2   2       13.51       11.24      2.16 o 
  10   2   2        8.78        8.75      2.18 o 
  11   2   2        0.00        1.27      1.41 o 
  12   2   2        2.65        6.21      1.71 o 
  13   2   2        3.04        5.89      1.78 o 
 -13   3   2        1.78        1.62      2.07 o 
 -12   3   2        7.69       10.35      3.15 o 
 -11   3   2        7.86        6.29      4.30 o 
 -10   3   2       69.17       65.20      5.02 o 
  -9   3   2       23.75       23.33      3.16 o 
  -8   3   2       10.12       13.37      1.81 o 
  -7   3   2        7.21        4.24      0.97 o 
  -6   3   2      256.39      261.63      5.61 o 
  -5   3   2      170.26      190.11      4.42 o 
  -4   3   2      209.85      266.23      5.56 o 
  -3   3   2     2610.13     3064.97     35.17 o 
  -2   3   2      427.71      369.09      6.06 o 
  -1   3   2        4.19        7.26      0.86 o 
   0   3   2       44.73       51.23      1.59 o 
   1   3   2       44.99       35.74      1.45 o 
   2   3   2      738.46      804.34     10.31 o 
   3   3   2       45.51       42.31      2.52 o 
   4   3   2     3143.66     3211.06     33.46 o 
   5   3   2      451.77      450.44      8.44 o 
   6   3   2       13.01       15.22      1.92 o 
   7   3   2       27.36       29.84      2.71 o 
   8   3   2        0.04        0.00      0.87 o 
   9   3   2       13.87       17.61      2.76 o 
  10   3   2       11.68       11.44      2.34 o 
  11   3   2       19.92       19.63      3.20 o 
  12   3   2       12.23       14.31      5.14 o 
 -13   4   2       18.11       21.48      6.34 o 
 -12   4   2       22.30       21.74      4.19 o 
 -11   4   2        0.66        0.44      1.61 o 
 -10   4   2        5.31        6.13      4.11 o 
  -9   4   2      154.68      139.73      6.59 o 
  -8   4   2      168.32      147.78      5.34 o 
  -7   4   2       10.64       10.19      1.31 o 
  -6   4   2        1.99        5.73      1.27 o 
  -5   4   2       93.20       90.88      3.00 o 
  -4   4   2      189.30      210.24      4.84 o 
  -3   4   2      704.91      832.78     16.31 o 
  -2   4   2      774.38      778.75     11.33 o 
  -1   4   2      189.58      178.65      4.39 o 
   0   4   2      729.08      722.22      9.39 o 
   1   4   2       69.90       63.12      2.26 o 
   2   4   2        7.28       12.49      1.39 o 
   3   4   2       26.74       24.14      1.72 o 
   4   4   2     3896.53     3905.81     45.11 o 
   5   4   2      269.42      279.56      5.80 o 
   6   4   2       94.90       78.59      3.62 o 
   7   4   2       31.57       34.20      2.98 o 
   8   4   2      250.40      232.45      8.54 o 
   9   4   2        8.46        3.15      1.73 o 
  10   4   2        3.88        7.88      1.92 o 
  11   4   2       16.86       11.80      2.46 o 
  12   4   2        0.63        3.33      1.59 o 
 -12   5   2        5.49       10.72      3.01 o 
 -11   5   2        3.40        1.38      2.07 o 
 -10   5   2        7.38        8.13      2.66 o 
  -9   5   2       18.33       15.16      2.99 o 
  -8   5   2       39.31       34.35      3.89 o 
  -7   5   2        4.84        6.15      1.62 o 
  -6   5   2      103.69      101.47      4.30 o 
  -5   5   2       98.92      104.10      4.27 o 
  -4   5   2       73.03       75.05      3.93 o 
  -3   5   2       87.74       82.45      3.02 o 
  -2   5   2       84.38       73.55      3.22 o 
  -1   5   2       55.04       50.37      2.36 o 
   0   5   2      739.88      732.39      9.89 o 
   1   5   2       40.79       48.05      2.04 o 
   2   5   2        0.01        1.44      0.69 o 
   3   5   2      106.81      109.97      3.41 o 
   4   5   2       81.86       76.47      3.38 o 
   5   5   2       96.57       83.84      3.67 o 
   6   5   2      134.68      114.72      4.58 o 
   7   5   2       54.70       48.38      3.72 o 
   8   5   2       90.20       87.39     10.52 o 
   9   5   2       19.96       16.82      2.66 o 
  10   5   2        4.03        5.26      2.39 o 
  11   5   2        6.69        5.69      3.17 o 
 -12   6   2        0.30        0.00      2.11 o 
 -11   6   2        0.47        2.86      2.11 o 
 -10   6   2       32.24       37.12      5.90 o 
  -9   6   2      135.62      115.99      6.72 o 
  -8   6   2        4.50        6.04      1.84 o 
  -7   6   2        1.11        1.77      1.26 o 
  -6   6   2        0.34        1.06      1.29 o 
  -5   6   2      130.05      130.63      5.13 o 
  -4   6   2        0.43        1.53      0.94 o 
  -3   6   2       72.05       79.37      4.21 o 
  -2   6   2      367.46      385.69      8.02 o 
  -1   6   2       59.61       64.15      2.96 o 
   0   6   2      349.79      361.09      7.87 o 
   1   6   2       16.03       15.80      1.47 o 
   2   6   2       34.43       29.58      1.97 o 
   3   6   2       10.50        9.81      1.33 o 
   4   6   2      190.51      182.55      4.90 o 
   5   6   2      142.50      122.97      4.71 o 
   6   6   2        2.42        8.89      1.98 o 
   7   6   2      213.53      212.34      8.35 o 
   8   6   2        7.52        7.57      1.71 o 
   9   6   2        0.60        3.76      2.15 o 
  10   6   2        3.87        5.40      2.51 o 
  11   6   2        4.36        2.54      6.47 o 
 -11   7   2        6.26        8.13      3.30 o 
 -10   7   2        0.24        1.92      4.27 o 
  -9   7   2       33.80       25.38      3.77 o 
  -8   7   2        4.95        7.98      1.98 o 
  -7   7   2       14.55       12.56      2.42 o 
  -6   7   2        6.67        4.49      1.36 o 
  -5   7   2       49.91       48.32      3.87 o 
  -4   7   2       68.50       62.94      3.68 o 
  -3   7   2      467.58      460.34     12.13 o 
  -2   7   2        0.92        1.59      1.07 o 
  -1   7   2      102.11       95.22      3.91 o 
   0   7   2      149.36      142.50      4.87 o 
   1   7   2      108.25      102.42      5.15 o 
   2   7   2      150.75      143.01      6.22 o 
   3   7   2       36.72       43.06      4.18 o 
   4   7   2      413.73      390.78      9.43 o 
   5   7   2       34.38       36.19      3.94 o 
   6   7   2       14.83       21.53      2.91 o 
   7   7   2       40.87       39.99      4.47 o 
   8   7   2       15.04       13.04      2.57 o 
   9   7   2        2.90        5.61      2.16 o 
  10   7   2        5.06        6.80      2.51 o 
 -10   8   2        0.31        1.16      1.68 o 
  -9   8   2        1.44        0.45      1.61 o 
  -8   8   2        3.38        7.28      2.10 o 
  -7   8   2       55.52       53.94      5.25 o 
  -6   8   2       57.94       57.08      4.54 o 
  -5   8   2        3.89        7.42      1.68 o 
  -4   8   2       55.44       49.58      4.95 o 
  -3   8   2       58.26       56.92      4.01 o 
  -2   8   2        1.85        4.61      2.19 o 
  -1   8   2       37.21       35.25      5.09 o 
   0   8   2      123.05      111.99      7.49 o 
   1   8   2       25.65       28.66      3.46 o 
   2   8   2      320.19      307.23     10.66 o 
   3   8   2       91.81       91.79      5.58 o 
   4   8   2       35.78       41.00      4.41 o 
   5   8   2       33.68       39.06      5.60 o 
   6   8   2        1.89        3.14      1.82 o 
   7   8   2       19.69       18.78      3.76 o 
   8   8   2       21.76       29.35      4.78 o 
   9   8   2       57.71       71.00      9.78 o 
  -9   9   2        4.09       10.16      3.32 o 
  -8   9   2       19.32       27.06      4.09 o 
  -7   9   2       38.38       28.55      5.08 o 
  -6   9   2        9.67        5.49      2.97 o 
  -5   9   2       13.74       12.69      2.76 o 
  -4   9   2       19.90       22.23      4.12 o 
  -3   9   2       88.87       97.18      5.93 o 
  -2   9   2        7.99        9.70      2.20 o 
  -1   9   2      231.33      241.35     11.98 o 
   0   9   2        3.32        5.56      3.17 o 
   1   9   2      127.36      127.65     10.95 o 
   2   9   2      349.10      312.17     10.80 o 
   3   9   2        0.11        2.14      1.66 o 
   4   9   2       13.10       18.51      2.96 o 
   5   9   2        1.45        5.51      2.12 o 
   6   9   2       13.24       15.07      3.71 o 
   7   9   2        3.27        0.22      2.14 o 
   8   9   2        0.80        3.12      2.21 o 
  -7  10   2        6.04       10.06      3.23 o 
  -6  10   2        0.03        3.97      2.29 o 
  -5  10   2        2.73        3.89      1.90 o 
  -4  10   2       12.27       10.95      2.45 o 
  -3  10   2       17.78       19.55      3.27 o 
  -2  10   2       16.20       17.45      3.26 o 
  -1  10   2       20.45       20.22      7.80 o 
   0  10   2       96.65      107.79      8.26 o 
   1  10   2        1.69        1.13      6.09 o 
   2  10   2       60.24       55.82     11.19 o 
   3  10   2        0.24        0.00      1.63 o 
   4  10   2        0.88        2.83      2.99 o 
   5  10   2        1.79        0.86      1.89 o 
   6  10   2       19.72       23.10      4.30 o 
  -5  11   2        0.31        1.14      1.94 o 
  -4  11   2        0.27        3.78      1.94 o 
  -3  11   2        2.81        4.41      2.70 o 
  -2  11   2       11.68       11.40      3.38 o 
  -1  11   2        4.22        1.43      4.70 o 
   0  11   2       71.86       64.45      8.14 o 
   1  11   2       25.29       27.68      5.04 o 
   2  11   2        0.08        1.01      2.85 o 
   3  11   2        0.06        1.59      2.49 o 
   4  11   2        0.08        7.01      3.91 o 
 -14   1   3       32.66       33.01      3.77 o 
 -13   1   3       20.59       21.38      2.87 o 
 -12   1   3       35.84       38.08      4.66 o 
 -11   1   3        0.33        0.34      1.02 o 
 -10   1   3        2.39        2.34      1.39 o 
  -9   1   3        1.83        2.08      0.91 o 
  -8   1   3        0.21        0.49      0.53 o 
  -7   1   3      109.79      100.72      2.78 o 
  -6   1   3       34.51       31.70      1.60 o 
  -5   1   3       33.09       43.18      4.01 o 
  -4   1   3     1435.48     1602.65     18.13 o 
  -3   1   3      399.04      358.56     12.80 o 
  -2   1   3       21.17       17.89      1.29 o 
  -1   1   3      826.39      837.67     11.95 o 
   0   1   3      481.84      463.55      7.12 o 
   1   1   3     4079.18     3980.10     39.01 o 
   2   1   3     1252.88     1335.79     14.94 o 
   3   1   3     1250.38     1258.88     13.23 o 
   4   1   3      100.08      109.48      2.47 o 
   5   1   3       20.04       20.61      1.63 o 
   6   1   3       49.69       48.56      2.77 o 
   7   1   3       31.19       30.68      2.55 o 
   8   1   3       81.02       72.08      3.67 o 
   9   1   3        8.58        7.65      1.42 o 
  10   1   3       25.53       21.56      2.34 o 
  11   1   3       12.18       11.68      1.93 o 
  12   1   3        1.86        1.92      1.30 o 
 -13   2   3       57.63       68.76      6.29 o 
 -12   2   3      155.43      167.39      7.88 o 
 -11   2   3      169.24      168.85      7.59 o 
 -10   2   3        6.08        8.36      1.78 o 
  -9   2   3       19.48       17.85      2.26 o 
  -8   2   3       28.29       32.41      3.85 o 
  -7   2   3      599.98      585.69      8.47 o 
  -6   2   3       24.92       13.87      1.38 o 
  -5   2   3       29.77       19.90      1.27 o 
  -4   2   3     1181.98     1311.83     17.45 o 
  -3   2   3       55.85       42.30      3.80 o 
  -2   2   3     2064.67     2022.65     24.11 o 
  -1   2   3      635.43      581.52     14.04 o 
   0   2   3       25.25       21.06      1.18 o 
   1   2   3     2456.36     2569.03     26.42 o 
   2   2   3     1022.95     1043.83     16.51 o 
   3   2   3        0.00        6.60      1.39 o 
   4   2   3       48.19       36.51      1.78 o 
   5   2   3        4.19        2.00      0.75 o 
   6   2   3        0.27        0.60      0.66 o 
   7   2   3       33.61       39.27      3.89 o 
   8   2   3       42.47       39.48      4.12 o 
   9   2   3       77.78       77.76      5.55 o 
  10   2   3      154.10      142.54      7.07 o 
  11   2   3        5.49        4.86      2.68 o 
  12   2   3        0.67        0.00      1.50 o 
 -13   3   3       15.71       16.65      3.77 o 
 -12   3   3       22.14       22.97      4.18 o 
 -11   3   3        1.07        2.83      1.44 o 
 -10   3   3       64.14       68.59      5.38 o 
  -9   3   3        9.89       11.85      1.80 o 
  -8   3   3      174.99      160.32      5.48 o 
  -7   3   3      515.86      527.26     12.28 o 
  -6   3   3       99.68       97.29      3.58 o 
  -5   3   3      169.19      162.71      5.37 o 
  -4   3   3       57.40       73.54      2.69 o 
  -3   3   3      406.67      476.82     10.18 o 
  -2   3   3       31.03       40.50      2.66 o 
  -1   3   3      272.62      304.40      4.75 o 
   0   3   3     2292.75     2531.74     26.21 o 
   1   3   3       46.14       42.66      1.72 o 
   2   3   3     1065.49     1081.04     13.33 o 
   3   3   3     1096.55     1065.18     13.44 o 
   4   3   3     1162.21     1112.20     14.08 o 
   5   3   3        0.10        3.06      1.08 o 
   6   3   3       71.06       70.24      3.31 o 
   7   3   3      154.83      155.09      6.52 o 
   8   3   3      154.54      144.69      9.06 o 
   9   3   3        0.05        1.07      1.13 o 
  10   3   3        4.62        8.62      2.27 o 
  11   3   3        4.20        3.49      1.96 o 
  12   3   3        0.04        0.00      1.52 o 
 -13   4   3        2.25        0.27      2.16 o 
 -12   4   3        1.09        3.80      1.99 o 
 -11   4   3        2.62        2.36      1.89 o 
 -10   4   3      250.23      227.82     11.62 o 
  -9   4   3       25.46       35.32      3.99 o 
  -8   4   3       35.08       26.31      3.36 o 
  -7   4   3      151.28      147.61      4.44 o 
  -6   4   3       31.39       36.89      2.40 o 
  -5   4   3      305.27      270.01      6.17 o 
  -4   4   3      322.97      360.63      6.86 o 
  -3   4   3        1.47        3.30      1.44 o 
  -2   4   3      235.19      212.57      4.81 o 
  -1   4   3       87.46       90.19      4.03 o 
   0   4   3       96.76       85.77      3.15 o 
   1   4   3       22.86       34.08      1.76 o 
   2   4   3        7.52        7.59      1.15 o 
   3   4   3      129.62      111.20      9.69 o 
   4   4   3      383.36      378.52      7.00 o 
   5   4   3      103.74       97.64      3.97 o 
   6   4   3        1.85        1.51      0.83 o 
   7   4   3       94.16      101.85      8.08 o 
   8   4   3       92.75       89.28      5.18 o 
   9   4   3       41.33       42.31      4.58 o 
  10   4   3        0.02        1.20      1.20 o 
  11   4   3       24.44       27.09      3.76 o 
  12   4   3        0.43        0.00      1.56 o 
 -12   5   3        0.31        1.20      1.84 o 
 -11   5   3        4.35        7.01      3.93 o 
 -10   5   3       27.42       22.95      4.32 o 
  -9   5   3       82.86       74.01      5.58 o 
  -8   5   3      107.77       83.58      5.64 o 
  -7   5   3        9.01       10.77      1.82 o 
  -6   5   3        2.71        5.51      1.32 o 
  -5   5   3      212.88      222.51      7.54 o 
  -4   5   3      183.48      183.14      6.58 o 
  -3   5   3      124.78      120.50      5.06 o 
  -2   5   3      538.79      600.83     10.19 o 
  -1   5   3     2879.37     3102.40     37.19 o 
   0   5   3      545.12      505.72      7.74 o 
   1   5   3      338.73      378.98      6.67 o 
   2   5   3       22.06       17.69      1.61 o 
   3   5   3      270.91      253.64      5.63 o 
   4   5   3       60.69       63.95      2.79 o 
   5   5   3      446.10      391.44      8.98 o 
   6   5   3     1776.75     1601.15     27.80 o 
   7   5   3       94.91       82.10      4.28 o 
   8   5   3        4.03        8.89      1.92 o 
   9   5   3        1.76        0.24      1.61 o 
  10   5   3        2.43        3.78      1.41 o 
  11   5   3        5.42       10.56      3.18 o 
 -12   6   3       12.72        5.06      2.49 o 
 -11   6   3       19.59       25.16      4.88 o 
 -10   6   3        1.74        4.06      1.75 o 
  -9   6   3       78.23       65.82      5.87 o 
  -8   6   3       51.10       45.65      4.75 o 
  -7   6   3      101.98       94.34      4.66 o 
  -6   6   3      106.93       97.29      4.69 o 
  -5   6   3      108.48       94.83      4.99 o 
  -4   6   3       67.11       66.08      5.69 o 
  -3   6   3        3.23        4.04      1.51 o 
  -2   6   3      148.53      151.38      8.18 o 
  -1   6   3       52.34       51.54      2.78 o 
   0   6   3      131.07      125.55      4.40 o 
   1   6   3       35.57       43.18      2.88 o 
   2   6   3        1.55        3.95      1.50 o 
   3   6   3      102.20       98.87      3.48 o 
   4   6   3      418.36      383.01     10.95 o 
   5   6   3      133.11      140.53     10.05 o 
   6   6   3      572.61      496.38     11.11 o 
   7   6   3        0.18        1.19      1.43 o 
   8   6   3        2.92        3.11      2.81 o 
   9   6   3       19.38       18.80      3.84 o 
  10   6   3       27.60       35.27      5.57 o 
 -11   7   3        0.45        3.03      1.94 o 
 -10   7   3        4.96        5.31      2.12 o 
  -9   7   3        7.83       15.20      2.69 o 
  -8   7   3        0.15        0.00      1.42 o 
  -7   7   3      106.11       97.67      6.10 o 
  -6   7   3       93.37       83.86      4.54 o 
  -5   7   3       25.97       30.56      3.63 o 
  -4   7   3        0.74        0.23      1.54 o 
  -3   7   3       50.29       57.80      4.77 o 
  -2   7   3        0.71        2.04      1.19 o 
  -1   7   3       74.70       83.67      4.56 o 
   0   7   3        9.47        9.66      1.56 o 
   1   7   3      374.75      349.83      9.39 o 
   2   7   3      278.57      250.85      7.05 o 
   3   7   3       38.58       41.21      4.07 o 
   4   7   3      670.74      639.82     15.25 o 
   5   7   3        1.36        4.03      1.33 o 
   6   7   3        0.03        0.05      1.52 o 
   7   7   3       60.63       56.93      5.30 o 
   8   7   3        7.57       10.18      2.94 o 
   9   7   3       36.67       35.47      5.52 o 
  10   7   3        2.36        5.14      2.27 o 
 -10   8   3       38.03       36.87      4.70 o 
  -9   8   3        2.79        1.60      2.04 o 
  -8   8   3       30.88       31.58      4.17 o 
  -7   8   3       23.48       21.88      3.36 o 
  -6   8   3        3.20        4.69      1.36 o 
  -5   8   3       50.26       49.88      5.17 o 
  -4   8   3        4.75        4.10      1.61 o 
  -3   8   3        0.15        2.04      1.84 o 
  -2   8   3       14.77       15.40      2.59 o 
  -1   8   3        2.92        2.25      1.75 o 
   0   8   3      120.73      123.37      7.80 o 
   1   8   3       11.16        8.95      2.76 o 
   2   8   3       30.57       31.59      3.72 o 
   3   8   3       28.56       31.84      3.67 o 
   4   8   3      134.84      148.64      8.87 o 
   5   8   3       13.21       12.91      3.12 o 
   6   8   3        0.23        2.06      1.88 o 
   7   8   3       38.14       37.16      5.69 o 
   8   8   3        3.87        8.86      4.05 o 
   9   8   3        0.36        3.87      2.92 o 
  -9   9   3        0.80        3.44      1.95 o 
  -8   9   3        3.35        8.02      2.09 o 
  -7   9   3       25.55       25.00      4.25 o 
  -6   9   3       14.97       13.00      2.41 o 
  -5   9   3        0.01        0.00      1.48 o 
  -4   9   3       27.00       24.93      5.36 o 
  -3   9   3        0.06        0.00      2.34 o 
  -2   9   3        6.44        5.92      2.58 o 
  -1   9   3        4.86        5.97      2.74 o 
   0   9   3        8.35        8.36      4.32 o 
   1   9   3       88.12       78.63      7.18 o 
   2   9   3      200.46      185.95      8.03 o 
   3   9   3        0.96        2.59      1.53 o 
   4   9   3       12.51       10.94      2.87 o 
   5   9   3        0.20        5.20      3.73 o 
   6   9   3        4.70        7.29      2.53 o 
   7   9   3        0.19        2.61      2.19 o 
  -7  10   3        0.96        0.00      2.61 o 
  -6  10   3       12.78       22.31      4.29 o 
  -5  10   3       30.86       32.26      4.19 o 
  -4  10   3       16.82       19.46      3.31 o 
  -3  10   3        5.08        9.27      2.28 o 
  -2  10   3        2.27        1.29      2.06 o 
  -1  10   3       18.42       20.48      4.49 o 
   0  10   3       11.96       14.61      3.57 o 
   1  10   3       31.65       43.20     11.35 o 
   2  10   3        0.02        2.80      2.44 o 
   3  10   3       13.75       16.16      3.32 o 
   4  10   3        0.19        0.87      2.41 o 
   5  10   3        1.75        2.01      4.65 o 
   6  10   3       25.61       29.53      5.00 o 
  -4  11   3        6.97        7.18      2.19 o 
  -3  11   3        5.70        6.13      3.34 o 
  -2  11   3       18.17       22.61      4.45 o 
  -1  11   3       11.29       11.37      3.33 o 
   0  11   3        3.14        5.87      4.18 o 
   1  11   3        4.04        9.30      4.77 o 
   2  11   3        9.27        7.30      2.81 o 
   3  11   3        0.25        1.30      3.37 o 
 -14   0   4       48.77       45.35      6.31 o 
 -13   0   4        0.04        2.95      2.00 o 
 -12   0   4      457.29      455.36     17.59 o 
 -11   0   4     1143.91     1088.28     28.60 o 
 -10   0   4      525.41      514.55     13.40 o 
  -9   0   4      122.81      123.98      5.44 o 
  -8   0   4      290.81      295.00      8.40 o 
  -7   0   4      278.17      277.55      7.73 o 
  -6   0   4      422.88      366.45     11.00 o 
  -5   0   4     4468.52     5122.28     81.85 o 
  -4   0   4     3246.65     3460.28     56.74 o 
  -3   0   4     2096.90     2128.77     53.63 o 
  -2   0   4      751.44      714.84     15.07 o 
  -1   0   4      356.47      326.39      8.49 o 
   0   0   4      775.06      734.07     14.98 o 
   1   0   4     2459.04     2288.87     30.21 o 
   2   0   4       32.08       54.18      3.02 o 
   3   0   4     1476.79     1404.63     25.74 o 
   4   0   4     1278.86     1271.44     19.79 o 
   5   0   4       25.26       18.78      1.59 o 
   6   0   4       15.23       11.96      2.01 o 
   7   0   4        0.09        0.03      0.86 o 
   8   0   4       15.01       16.41      2.55 o 
   9   0   4       25.95       26.12      3.53 o 
  10   0   4       29.88       44.23      4.74 o 
  11   0   4       40.51       43.29      4.77 o 
  12   0   4       56.51       49.72      5.27 o 
 -14   1   4       29.95       34.94      3.90 o 
 -13   1   4       15.08       20.00      2.71 o 
 -12   1   4       18.27       24.87      3.59 o 
 -11   1   4       12.14       18.69      2.64 o 
 -10   1   4      153.63      146.42      5.83 o 
  -9   1   4        1.35        1.73      0.85 o 
  -8   1   4      156.38      160.53      3.90 o 
  -7   1   4      105.98      111.54      3.26 o 
  -6   1   4       24.29       27.14      2.04 o 
  -5   1   4      562.01      641.45      9.59 o 
  -4   1   4       37.93       23.42      1.65 o 
  -3   1   4      607.37      645.63     15.73 o 
  -2   1   4     1350.27     1439.66     18.41 o 
  -1   1   4       57.33       48.15      4.14 o 
   0   1   4        3.62        5.20      1.16 o 
   1   1   4      676.30      720.24     14.85 o 
   2   1   4      542.93      564.22      8.10 o 
   3   1   4      586.32      539.79     10.22 o 
   4   1   4       94.89      106.53      2.70 o 
   5   1   4      178.61      186.63      4.59 o 
   6   1   4        4.68        6.08      1.27 o 
   7   1   4        0.11        1.88      0.84 o 
   8   1   4       18.75       19.06      2.42 o 
   9   1   4       30.32       35.49      3.61 o 
  10   1   4       62.03       62.38      4.89 o 
  11   1   4        1.57        0.00      1.10 o 
  12   1   4        0.27        0.45      1.30 o 
 -13   2   4       25.25       26.80      4.62 o 
 -12   2   4      337.36      334.23     11.50 o 
 -11   2   4       44.42       45.95      7.47 o 
 -10   2   4        0.09        1.74      1.54 o 
  -9   2   4       56.56       53.28      3.89 o 
  -8   2   4      407.33      405.48      8.53 o 
  -7   2   4      780.40      788.31     11.44 o 
  -6   2   4      158.32      167.69      4.49 o 
  -5   2   4     1343.30     1549.04     20.96 o 
  -4   2   4      671.97      668.46     26.81 o 
  -3   2   4      306.29      285.54      6.76 o 
  -2   2   4        1.98        7.48      0.97 o 
  -1   2   4      317.14      271.37      7.69 o 
   0   2   4      972.62      933.94     11.57 o 
   1   2   4        0.80        6.93      1.26 o 
   2   2   4      212.18      218.00      4.50 o 
   3   2   4     1414.29     1386.40     32.23 o 
   4   2   4       21.94       21.55      1.54 o 
   5   2   4       21.03       25.02      2.25 o 
   6   2   4        7.45        7.48      1.61 o 
   7   2   4        3.52        5.09      1.36 o 
   8   2   4        6.18        7.06      1.73 o 
   9   2   4        3.20        4.30      1.61 o 
  10   2   4       64.20       62.45      5.74 o 
  11   2   4       25.89       31.16      4.20 o 
  12   2   4        7.86        8.13      2.10 o 
 -13   3   4       64.50       85.85      9.05 o 
 -12   3   4       20.99       29.01      4.88 o 
 -11   3   4       24.73       28.62      6.07 o 
 -10   3   4       30.02       27.24      3.37 o 
  -9   3   4        2.22        3.37      1.17 o 
  -8   3   4        0.44        4.27      1.33 o 
  -7   3   4      214.99      218.14      6.24 o 
  -6   3   4      148.40      151.12      4.72 o 
  -5   3   4      121.76      116.81      4.09 o 
  -4   3   4      224.80      200.80      4.93 o 
  -3   3   4     1114.14     1098.96     15.34 o 
  -2   3   4     1494.73     1500.10     19.42 o 
  -1   3   4     2168.63     2316.38     24.50 o 
   0   3   4      203.57      224.81      5.68 o 
   1   3   4     2184.91     2486.59     26.67 o 
   2   3   4       54.30       42.53      1.99 o 
   3   3   4       54.37       29.41      1.98 o 
   4   3   4      328.98      323.76      6.25 o 
   5   3   4        5.29        6.27      1.23 o 
   6   3   4       70.94       64.66      3.39 o 
   7   3   4      105.39      103.82      6.96 o 
   8   3   4      323.87      328.75     10.68 o 
   9   3   4        0.19        1.47      1.23 o 
  10   3   4        0.00        1.78      1.38 o 
  11   3   4        4.28        5.00      2.11 o 
 -13   4   4       28.39       32.50      5.34 o 
 -12   4   4        6.95        8.60      2.60 o 
 -11   4   4        6.09       10.08      2.86 o 
 -10   4   4       15.63       14.22      2.57 o 
  -9   4   4      234.03      197.19      8.15 o 
  -8   4   4        6.86        6.52      1.36 o 
  -7   4   4      174.78      177.51      7.37 o 
  -6   4   4       83.12       80.25      4.34 o 
  -5   4   4      224.63      220.13      5.55 o 
  -4   4   4        1.22        2.58      0.69 o 
  -3   4   4      340.07      364.70      9.72 o 
  -2   4   4       88.98       91.21      4.29 o 
  -1   4   4       13.16       19.04      1.52 o 
   0   4   4      236.22      279.10      8.39 o 
   1   4   4      243.35      266.76      5.36 o 
   2   4   4       58.35       62.32      2.47 o 
   3   4   4      195.52      174.20      4.46 o 
   4   4   4        7.66        9.40      1.25 o 
   5   4   4        0.92        3.94      1.12 o 
   6   4   4      468.03      401.51      9.41 o 
   7   4   4      341.55      327.36     10.22 o 
   8   4   4        1.28        0.93      1.22 o 
   9   4   4       61.95       53.97      5.26 o 
  10   4   4        0.52        1.57      1.60 o 
  11   4   4        0.01        0.84      1.44 o 
 -12   5   4        0.23        1.86      2.20 o 
 -11   5   4        1.95        0.88      2.27 o 
 -10   5   4       17.55       18.52      2.91 o 
  -9   5   4       70.91       80.51      5.81 o 
  -8   5   4        0.08        3.36      1.51 o 
  -7   5   4      268.61      245.37      8.51 o 
  -6   5   4      199.58      169.43     11.28 o 
  -5   5   4       64.37       58.44      4.20 o 
  -4   5   4      250.05      231.68      7.73 o 
  -3   5   4       28.55       35.63      3.92 o 
  -2   5   4      443.13      399.51      8.06 o 
  -1   5   4      122.30      147.44      4.61 o 
   0   5   4       11.72       10.67      1.38 o 
   1   5   4      142.74      140.26      3.83 o 
   2   5   4       99.36       97.16      3.30 o 
   3   5   4      336.14      315.36      9.23 o 
   4   5   4      280.21      236.39      8.62 o 
   5   5   4      392.36      364.96      8.88 o 
   6   5   4      130.39      144.95      6.33 o 
   7   5   4        1.71        1.49      1.16 o 
   8   5   4       53.85       52.45      6.47 o 
   9   5   4        2.45        5.64      1.55 o 
  10   5   4        0.17        0.00      1.19 o 
  11   5   4        2.96        1.86      1.90 o 
 -12   6   4        1.67        0.00      2.10 o 
 -11   6   4        6.92        6.44      2.52 o 
 -10   6   4        0.00        2.63      1.54 o 
  -9   6   4        1.81        4.17      1.74 o 
  -8   6   4       16.87       14.83      2.87 o 
  -7   6   4        3.10        2.55      1.35 o 
  -6   6   4        6.83        7.00      2.73 o 
  -5   6   4        0.35        2.19      1.14 o 
  -4   6   4       18.94       26.26      3.31 o 
  -3   6   4      302.94      272.65     16.97 o 
  -2   6   4        8.00       13.19      2.59 o 
  -1   6   4      248.93      253.46      6.57 o 
   0   6   4      239.83      232.91      6.45 o 
   1   6   4        0.60        1.77      1.19 o 
   2   6   4        3.01        5.66      1.30 o 
   3   6   4       17.74       18.70      1.82 o 
   4   6   4      289.02      267.55      7.32 o 
   5   6   4        1.08        4.61      1.17 o 
   6   6   4      499.61      475.00     13.13 o 
   7   6   4       44.29       48.10      3.90 o 
   8   6   4       15.93       10.29      2.69 o 
   9   6   4       30.01       24.74      4.15 o 
  10   6   4        6.63       12.25      5.35 o 
 -11   7   4        0.41        3.18      2.38 o 
 -10   7   4        1.33        0.57      1.67 o 
  -9   7   4       15.53       13.40      2.50 o 
  -8   7   4        4.24        6.80      1.90 o 
  -7   7   4        0.48        3.64      1.42 o 
  -6   7   4      153.29      141.17      6.71 o 
  -5   7   4        0.61        3.54      2.02 o 
  -4   7   4        9.97        7.94      2.01 o 
  -3   7   4      102.14      102.73      5.56 o 
  -2   7   4       19.67       25.63      3.30 o 
  -1   7   4        4.20        5.97      1.57 o 
   0   7   4       70.96       68.63      3.59 o 
   1   7   4       75.95       71.78      3.58 o 
   2   7   4      251.94      219.01      7.43 o 
   3   7   4      184.87      179.51      6.02 o 
   4   7   4      161.14      137.29      8.11 o 
   5   7   4        0.00        2.78      4.79 o 
   6   7   4       33.56       28.40      5.09 o 
   7   7   4       28.44       28.41      4.37 o 
   8   7   4       87.85       73.96      8.00 o 
   9   7   4       37.74       26.03      4.60 o 
 -10   8   4        0.11        3.02      1.86 o 
  -9   8   4       11.74       10.01      3.65 o 
  -8   8   4       31.48       40.39      4.86 o 
  -7   8   4       27.53       30.31      4.03 o 
  -6   8   4       20.67       29.75      5.60 o 
  -5   8   4        7.94        9.88      2.27 o 
  -4   8   4       60.46       65.23      5.62 o 
  -3   8   4       64.58       64.38      5.47 o 
  -2   8   4        0.37        2.28      1.36 o 
  -1   8   4       11.70       12.62      2.26 o 
   0   8   4       11.00       13.85      3.10 o 
   1   8   4       11.16       13.99      2.38 o 
   2   8   4      149.32      147.20      6.82 o 
   3   8   4        5.97        6.19      1.79 o 
   4   8   4       90.94       87.86      6.52 o 
   5   8   4        0.22        2.56      1.89 o 
   6   8   4        0.50        0.00      1.51 o 
   7   8   4        2.68        3.55      1.90 o 
   8   8   4      112.13      102.64     14.25 o 
  -9   9   4        1.89        4.01      2.69 o 
  -8   9   4        1.84        4.58      1.81 o 
  -7   9   4        0.96        3.07      2.21 o 
  -6   9   4        6.53       12.06      2.07 o 
  -5   9   4       69.92       72.84      5.43 o 
  -4   9   4       26.66       30.45      5.31 o 
  -3   9   4        2.15        5.25      2.48 o 
  -2   9   4        5.63        2.48      2.36 o 
  -1   9   4        5.88        8.72      2.77 o 
   0   9   4        3.98        8.38      2.88 o 
   1   9   4        0.20        1.45      1.87 o 
   2   9   4        6.03        2.54      2.36 o 
   3   9   4        0.12        5.51      2.55 o 
   4   9   4        2.01        0.77      4.38 o 
   5   9   4       11.42       15.24      3.91 o 
   6   9   4       25.70       36.23      5.37 o 
   7   9   4        1.00        1.43      2.13 o 
  -7  10   4        0.26        0.57      3.46 o 
  -6  10   4       17.47       18.28      3.24 o 
  -5  10   4       17.44       22.26      3.54 o 
  -4  10   4        2.44        0.90      1.69 o 
  -3  10   4        5.39        7.17      2.65 o 
  -2  10   4        0.03        0.00      2.50 o 
  -1  10   4       24.16       31.40      5.65 o 
   0  10   4        0.00        3.00      4.07 o 
   1  10   4        0.02        1.18      2.07 o 
   2  10   4        5.11        8.50      3.37 o 
   3  10   4        4.17        5.71      3.51 o 
   4  10   4       10.85       14.02      3.33 o 
   5  10   4        4.94        6.47      2.34 o 
  -4  11   4        3.15        4.71      2.03 o 
  -3  11   4        2.92        2.42      1.88 o 
  -2  11   4       15.64       21.27      4.02 o 
  -1  11   4        6.30        7.53      2.92 o 
   0  11   4       17.20       20.13      4.21 o 
   1  11   4        0.30        2.70      2.22 o 
   2  11   4        0.64        1.42      2.56 o 
 -14   1   5        0.76        2.87      1.83 o 
 -13   1   5       92.20       98.34      5.96 o 
 -12   1   5      217.33      228.44      9.43 o 
 -11   1   5      476.27      457.30     11.52 o 
 -10   1   5      527.00      528.04     14.37 o 
  -9   1   5     1189.93     1146.28     16.84 o 
  -8   1   5      153.39      156.53      4.23 o 
  -7   1   5        0.43        1.15      0.72 o 
  -6   1   5      183.49      207.93      5.44 o 
  -5   1   5     1660.29     1778.92     20.88 o 
  -4   1   5     1047.74     1184.22     19.60 o 
  -3   1   5      453.40      512.05     11.79 o 
  -2   1   5     1506.77     1425.43     18.88 o 
  -1   1   5       68.76       53.32      2.91 o 
   0   1   5     1737.36     1727.94     21.91 o 
   1   1   5      670.54      720.14     11.24 o 
   2   1   5       21.37       47.92      2.22 o 
   3   1   5     1073.83     1167.89     14.69 o 
   4   1   5      583.88      563.08     10.30 o 
   5   1   5       11.41       10.64      1.93 o 
   6   1   5       32.07       39.11      3.27 o 
   7   1   5        2.90        2.54      1.00 o 
   8   1   5       22.26       19.32      2.45 o 
   9   1   5       77.89       84.19      4.88 o 
  10   1   5       95.83       92.80      5.44 o 
  11   1   5       24.34       25.16      2.96 o 
 -13   2   5        6.61        7.54      3.17 o 
 -12   2   5       23.47       20.80      3.72 o 
 -11   2   5       22.32       27.45      3.59 o 
 -10   2   5      421.00      408.94     10.21 o 
  -9   2   5      588.15      579.79     13.92 o 
  -8   2   5       25.76       25.07      3.05 o 
  -7   2   5      124.98      122.33      4.49 o 
  -6   2   5      128.77      117.97      4.33 o 
  -5   2   5      204.42      265.21      6.39 o 
  -4   2   5        8.21        2.92      1.11 o 
  -3   2   5     3502.20     3640.46     48.44 o 
  -2   2   5     2161.46     2313.27     28.52 o 
  -1   2   5       40.71       41.80      2.16 o 
   0   2   5        2.18        4.30      0.81 o 
   1   2   5      150.96      152.01      4.27 o 
   2   2   5      967.81     1064.07     13.71 o 
   3   2   5      944.58     1062.66     13.95 o 
   4   2   5       30.78       26.59      1.83 o 
   5   2   5       47.87       40.80      2.81 o 
   6   2   5       55.76       51.42      4.41 o 
   7   2   5        0.09        1.64      1.04 o 
   8   2   5       87.77       83.15      5.09 o 
   9   2   5      192.59      178.02      8.00 o 
  10   2   5        3.61        4.38      1.63 o 
  11   2   5       11.71       15.49      2.89 o 
 -13   3   5       53.51       60.97      7.43 o 
 -12   3   5       85.11       82.47      8.79 o 
 -11   3   5       64.07       66.99      7.46 o 
 -10   3   5        0.00        1.92      1.37 o 
  -9   3   5      105.60      105.27      5.31 o 
  -8   3   5       52.20       53.07      3.43 o 
  -7   3   5      208.00      167.87      5.45 o 
  -6   3   5      101.42       96.91      4.87 o 
  -5   3   5      285.45      299.17      8.87 o 
  -4   3   5      397.10      409.05      8.24 o 
  -3   3   5       16.09       15.46      1.51 o 
  -2   3   5       86.65      106.97      3.49 o 
  -1   3   5       43.99       45.71      2.24 o 
   0   3   5      131.51      108.84      4.68 o 
   1   3   5      658.17      724.64     10.46 o 
   2   3   5      150.85      149.97      7.39 o 
   3   3   5      201.81      209.93      6.42 o 
   4   3   5        4.83        8.05      1.81 o 
   5   3   5       24.86       25.32      2.55 o 
   6   3   5       40.99       38.37      4.03 o 
   7   3   5       52.63       55.82      4.89 o 
   8   3   5      337.37      349.10     11.29 o 
   9   3   5        5.34        7.16      3.47 o 
  10   3   5       28.49       32.51      4.26 o 
  11   3   5       10.48        5.27      1.67 o 
 -13   4   5        0.20        2.07      2.11 o 
 -12   4   5        0.42        2.61      1.88 o 
 -11   4   5        0.29        1.78      2.70 o 
 -10   4   5       42.29       45.30      4.88 o 
  -9   4   5      205.71      193.23      8.29 o 
  -8   4   5       17.68       19.47      2.82 o 
  -7   4   5       65.08       51.68      4.50 o 
  -6   4   5        8.89       13.77      2.31 o 
  -5   4   5      286.39      274.41      8.67 o 
  -4   4   5        1.29        0.86      1.14 o 
  -3   4   5      240.91      231.06      5.33 o 
  -2   4   5      253.47      252.32      6.27 o 
  -1   4   5      441.84      433.94     10.62 o 
   0   4   5      355.85      380.71      6.86 o 
   1   4   5     1060.18     1210.04     15.56 o 
   2   4   5      541.70      485.68      8.43 o 
   3   4   5       95.81       96.60      3.40 o 
   4   4   5       62.76       53.73      5.08 o 
   5   4   5      344.97      311.06     12.72 o 
   6   4   5      114.90      124.58      4.99 o 
   7   4   5       70.01       71.02      5.54 o 
   8   4   5      220.57      207.79      9.97 o 
   9   4   5       31.50       41.65      4.78 o 
  10   4   5        0.01        4.24      2.53 o 
  11   4   5        1.74        2.72      1.51 o 
 -12   5   5       14.31       16.27      3.59 o 
 -11   5   5        1.72        4.32      3.21 o 
 -10   5   5        1.14        4.50      1.50 o 
  -9   5   5       39.20       30.42      3.89 o 
  -8   5   5       61.42       62.03      5.19 o 
  -7   5   5       42.64       39.75      4.18 o 
  -6   5   5      118.23      121.36      5.91 o 
  -5   5   5       33.94       40.08      7.28 o 
  -4   5   5        9.90        9.26      1.94 o 
  -3   5   5       82.30       88.42      4.83 o 
  -2   5   5        3.58       13.58      2.19 o 
  -1   5   5      184.28      180.69      5.31 o 
   0   5   5      279.49      268.67      5.67 o 
   1   5   5       79.19       77.64      2.98 o 
   2   5   5        9.45       11.96      1.46 o 
   3   5   5       20.89       24.44      2.15 o 
   4   5   5       80.72       66.66      3.55 o 
   5   5   5        6.41       13.21      2.27 o 
   6   5   5      307.04      273.67     13.75 o 
   7   5   5        5.11        4.54      1.33 o 
   8   5   5       16.40       19.16      3.07 o 
   9   5   5        8.20        7.72      1.92 o 
  10   5   5        3.37        3.96      2.28 o 
 -12   6   5        0.01        0.00      2.12 o 
 -11   6   5       31.45       35.52      4.32 o 
 -10   6   5        9.78       15.84      2.94 o 
  -9   6   5        6.65        8.84      2.40 o 
  -8   6   5       56.66       52.26      4.51 o 
  -7   6   5      145.94      115.17      6.01 o 
  -6   6   5       22.84       26.77      3.44 o 
  -5   6   5       21.74       27.82      3.56 o 
  -4   6   5       51.54       54.59      4.86 o 
  -3   6   5       38.82       45.31      4.42 o 
  -2   6   5       14.90       19.99      2.94 o 
  -1   6   5      274.15      282.79      7.25 o 
   0   6   5       96.13       91.92      3.96 o 
   1   6   5       17.51       23.90      2.52 o 
   2   6   5       52.33       45.35      3.44 o 
   3   6   5        1.71        3.09      0.84 o 
   4   6   5       25.94       28.77      2.84 o 
   5   6   5       13.10       17.95      2.29 o 
   6   6   5      202.92      162.86      7.31 o 
   7   6   5       14.49        8.66      2.16 o 
   8   6   5        3.38        1.97      2.51 o 
   9   6   5        3.99        5.29      2.08 o 
 -11   7   5        0.36        3.26      2.89 o 
 -10   7   5        0.00        0.36      1.57 o 
  -9   7   5        4.57        4.74      2.11 o 
  -8   7   5        2.78        0.99      1.34 o 
  -7   7   5       46.41       53.91      5.15 o 
  -6   7   5        4.74        4.93      2.60 o 
  -5   7   5       34.76       38.16      4.33 o 
  -4   7   5      201.50      191.73     10.02 o 
  -3   7   5        6.47       10.89      2.31 o 
  -2   7   5       76.43       83.37      5.02 o 
  -1   7   5       27.95       25.90      3.33 o 
   0   7   5        0.12        2.39      0.95 o 
   1   7   5       24.89       20.72      2.44 o 
   2   7   5        0.75        2.54      1.01 o 
   3   7   5       13.19       16.60      2.14 o 
   4   7   5       19.72       20.47      2.80 o 
   5   7   5        3.10        7.44      2.25 o 
   6   7   5        1.74        4.00      4.16 o 
   7   7   5       10.45        8.72      3.82 o 
   8   7   5        1.46        0.38      3.06 o 
   9   7   5        2.66        5.14      6.86 o 
 -10   8   5        1.78        4.18      2.94 o 
  -9   8   5       23.95       17.51      3.02 o 
  -8   8   5        6.18        8.65      2.31 o 
  -7   8   5        2.28        1.87      1.65 o 
  -6   8   5        1.28        4.88      1.84 o 
  -5   8   5        4.48        7.51      2.04 o 
  -4   8   5        0.73        1.83      1.47 o 
  -3   8   5        0.02        1.97      1.39 o 
  -2   8   5        3.85        5.78      3.70 o 
  -1   8   5       13.03       14.94      2.45 o 
   0   8   5       26.64       20.22      3.09 o 
   1   8   5        9.81        6.34      1.74 o 
   2   8   5        4.72        7.13      2.41 o 
   3   8   5        4.34        7.15      2.17 o 
   4   8   5       16.23       20.09      4.02 o 
   5   8   5       15.75       11.34      2.80 o 
   6   8   5        1.20        4.60      2.08 o 
   7   8   5        0.05        5.05      1.99 o 
   8   8   5        3.07        2.25      2.29 o 
  -8   9   5        0.51        3.84      2.98 o 
  -7   9   5        9.12       14.07      2.34 o 
  -6   9   5       14.40       18.00      3.34 o 
  -5   9   5        9.32       13.58      3.09 o 
  -4   9   5       19.74       25.54      3.71 o 
  -3   9   5       31.59       37.69      5.62 o 
  -2   9   5        0.74        0.97      1.89 o 
  -1   9   5        4.17        2.57      3.78 o 
   0   9   5        2.95        4.66      2.51 o 
   1   9   5       34.49       45.97     10.72 o 
   2   9   5       82.19       89.89      7.59 o 
   3   9   5        1.22        0.00      1.69 o 
   4   9   5       11.94        9.47      2.82 o 
   5   9   5        1.25        5.67      2.45 o 
   6   9   5       12.64       16.50      4.14 o 
  -6  10   5        0.04        0.00      1.86 o 
  -5  10   5        6.63        7.19      3.01 o 
  -4  10   5        0.15        2.50      3.06 o 
  -3  10   5        3.41        4.34      2.87 o 
  -2  10   5       24.49       23.64      9.22 o 
  -1  10   5        0.12        4.03      2.36 o 
   0  10   5        3.58        4.33      2.60 o 
   1  10   5        9.53        6.88      2.77 o 
   2  10   5        1.51        4.59      7.71 o 
   3  10   5        1.32        5.13      3.51 o 
   4  10   5        8.87       12.23      5.48 o 
  -3  11   5       12.92       22.66      4.32 o 
  -2  11   5        5.07       10.39      3.21 o 
  -1  11   5        0.85        2.03      2.59 o 
   0  11   5       15.37       12.54      3.49 o 
   1  11   5        0.10        4.67      3.84 o 
 -13   0   6        2.11        0.00      4.50 o 
 -12   0   6       35.97       39.78      5.79 o 
 -11   0   6      144.43      132.58      8.30 o 
 -10   0   6      569.54      603.16     14.97 o 
  -9   0   6        3.92        3.93      2.14 o 
  -8   0   6      276.16      260.03     10.39 o 
  -7   0   6        2.50        0.72      1.22 o 
  -6   0   6      227.99      220.31      8.82 o 
  -5   0   6      248.40      237.31      9.05 o 
  -4   0   6       28.93       22.93      3.13 o 
  -3   0   6     3371.85     4143.53     54.00 o 
  -2   0   6       24.58       33.12      3.39 o 
  -1   0   6     4092.42     4014.24     69.37 o 
   0   0   6      687.98      722.16     16.59 o 
   1   0   6      269.59      258.13      8.52 o 
   2   0   6       72.75       73.27      3.04 o 
   3   0   6       72.72       73.53      3.31 o 
   4   0   6     2060.90     2318.60     33.60 o 
   5   0   6      285.92      334.95     27.42 o 
   6   0   6      111.24      114.42      6.57 o 
   7   0   6       16.11       14.65      2.95 o 
   8   0   6        2.41        6.46      2.20 o 
   9   0   6        0.06        2.68      1.73 o 
  10   0   6       37.22       39.66      5.58 o 
  11   0   6      254.89      243.67     12.57 o 
 -13   1   6        0.00        0.00      1.19 o 
 -12   1   6        3.60        7.72      2.00 o 
 -11   1   6      365.36      351.34     11.44 o 
 -10   1   6       62.68       65.80      4.04 o 
  -9   1   6     1396.12     1316.53     25.71 o 
  -8   1   6      464.74      478.82      9.38 o 
  -7   1   6      320.85      293.96      6.74 o 
  -6   1   6      170.68      184.42      4.88 o 
  -5   1   6      109.54       90.69      6.95 o 
  -4   1   6      378.74      431.61      8.84 o 
  -3   1   6        3.02        6.77      1.17 o 
  -2   1   6      472.65      487.98     11.30 o 
  -1   1   6        2.29        5.83      1.01 o 
   0   1   6      184.54      166.77      4.69 o 
   1   1   6      404.82      393.27      7.93 o 
   2   1   6        0.14        1.77      0.74 o 
   3   1   6        1.51        8.14      1.14 o 
   4   1   6       66.39       60.67      3.41 o 
   5   1   6      296.43      285.43     15.51 o 
   6   1   6       35.89       38.65      5.47 o 
   7   1   6       77.08       63.07      5.40 o 
   8   1   6       12.68       15.08      2.29 o 
   9   1   6        0.01        0.01      1.10 o 
  10   1   6       52.94       53.42      5.45 o 
  11   1   6        5.25        5.67      1.90 o 
 -13   2   6        0.50        1.30      2.38 o 
 -12   2   6       16.76       13.21      3.69 o 
 -11   2   6       22.29       20.30      3.16 o 
 -10   2   6      235.73      227.56     10.50 o 
  -9   2   6      202.90      198.92      7.59 o 
  -8   2   6      381.16      385.85      9.28 o 
  -7   2   6        2.59        3.41      1.07 o 
  -6   2   6      261.33      228.69      6.94 o 
  -5   2   6       31.67       28.83      2.55 o 
  -4   2   6      728.19      744.20     12.68 o 
  -3   2   6      163.73      176.73      5.64 o 
  -2   2   6      444.88      471.43     12.30 o 
  -1   2   6      274.05      290.88     11.66 o 
   0   2   6        1.97        7.25      1.45 o 
   1   2   6      357.67      361.90      8.84 o 
   2   2   6      257.01      271.92      6.52 o 
   3   2   6      382.39      419.78      7.71 o 
   4   2   6      133.41      131.08      4.83 o 
   5   2   6       86.77       77.91      3.64 o 
   6   2   6       90.41       94.63      5.57 o 
   7   2   6        0.47        4.59      1.54 o 
   8   2   6       37.60       42.59      5.59 o 
   9   2   6       50.60       59.01      5.60 o 
  10   2   6       89.09       82.65      6.85 o 
  11   2   6       26.16       30.39      4.29 o 
 -13   3   6        4.10        6.80      2.69 o 
 -12   3   6       68.38       58.67      7.30 o 
 -11   3   6        1.83        0.14      2.18 o 
 -10   3   6       94.72       85.07      5.99 o 
  -9   3   6       46.82       64.22      4.84 o 
  -8   3   6      299.88      305.03      8.17 o 
  -7   3   6     1971.50     1892.40     30.58 o 
  -6   3   6      147.73      131.54      4.77 o 
  -5   3   6       66.34       76.68      3.47 o 
  -4   3   6      200.03      164.08      5.01 o 
  -3   3   6       17.32       12.57      1.52 o 
  -2   3   6        0.03        0.72      0.91 o 
  -1   3   6      193.06      216.93      5.60 o 
   0   3   6      288.63      258.07      6.31 o 
   1   3   6        7.11       10.96      1.32 o 
   2   3   6      573.05      567.45      9.44 o 
   3   3   6       24.36       22.81      1.99 o 
   4   3   6       12.10       14.73      1.98 o 
   5   3   6        1.61        2.90      1.10 o 
   6   3   6      158.90      145.82      6.60 o 
   7   3   6       18.60       14.82      3.09 o 
   8   3   6       85.76       86.44      6.03 o 
   9   3   6        0.19        6.24      1.73 o 
  10   3   6        4.49        5.09      1.92 o 
 -13   4   6        6.29        2.35      2.27 o 
 -12   4   6       33.22       34.72      5.46 o 
 -11   4   6        0.09        1.67      1.46 o 
 -10   4   6       17.36       12.92      2.56 o 
  -9   4   6       39.93       57.31      6.59 o 
  -8   4   6       32.49       30.82      3.63 o 
  -7   4   6      493.56      493.11     13.35 o 
  -6   4   6        9.89       10.47      2.13 o 
  -5   4   6       36.44       44.40      4.23 o 
  -4   4   6      197.45      192.59      9.40 o 
  -3   4   6        0.54        3.05      1.16 o 
  -2   4   6        9.13       10.07      1.39 o 
  -1   4   6       64.41       60.55      2.78 o 
   0   4   6      265.04      288.90      6.11 o 
   1   4   6       31.33       43.84      4.70 o 
   2   4   6       35.56       38.20      2.66 o 
   3   4   6        9.08       13.23      1.57 o 
   4   4   6        7.75        4.85      1.25 o 
   5   4   6       75.69       82.17      4.14 o 
   6   4   6       37.47       45.04      4.44 o 
   7   4   6       12.08       16.07      2.78 o 
   8   4   6       71.48       67.75      6.57 o 
   9   4   6        0.12        2.15      1.34 o 
  10   4   6        1.17        4.63      2.97 o 
 -12   5   6       23.54       28.16      4.51 o 
 -11   5   6       21.08       31.20      4.23 o 
 -10   5   6        5.51       10.11      2.40 o 
  -9   5   6       66.56       67.97      7.50 o 
  -8   5   6        4.82        6.43      1.97 o 
  -7   5   6      136.86      128.33      6.39 o 
  -6   5   6       27.99       31.52      8.56 o 
  -5   5   6       76.00       68.60      5.00 o 
  -4   5   6       61.30       58.62      4.93 o 
  -3   5   6        6.07        5.84      1.69 o 
  -2   5   6      481.47      463.29     12.82 o 
  -1   5   6       41.27       40.52      3.93 o 
   0   5   6      119.39      136.05      4.89 o 
   1   5   6       56.66       46.48      2.57 o 
   2   5   6        9.69       11.81      1.46 o 
   3   5   6        2.55        1.95      0.77 o 
   4   5   6       16.25       14.35      1.86 o 
   5   5   6       24.92       24.08      2.75 o 
   6   5   6       12.53        9.03      1.95 o 
   7   5   6        0.16        0.02      1.08 o 
   8   5   6        2.58        3.60      1.48 o 
   9   5   6        0.51        2.21      1.39 o 
 -11   6   6        2.06        5.62      1.86 o 
 -10   6   6        4.42        6.24      2.15 o 
  -9   6   6       15.59       17.53      3.39 o 
  -8   6   6       19.10       16.70      2.75 o 
  -7   6   6      206.09      195.75      8.29 o 
  -6   6   6       19.73       20.75      3.23 o 
  -5   6   6        5.19        7.08      1.85 o 
  -4   6   6      165.86      142.61      6.81 o 
  -3   6   6       51.75       54.94      4.97 o 
  -2   6   6       22.07       28.79      3.52 o 
  -1   6   6       45.70       45.39      3.16 o 
   0   6   6       51.42       53.34      3.68 o 
   1   6   6       14.54       16.69      2.15 o 
   2   6   6       10.39       20.74      2.37 o 
   3   6   6        3.39        2.77      1.04 o 
   4   6   6        7.31        8.14      1.58 o 
   5   6   6        0.15        1.08      1.08 o 
   6   6   6       34.68       38.59      3.56 o 
   7   6   6       11.83       13.19      2.47 o 
   8   6   6       14.43       14.35      2.95 o 
   9   6   6        3.98        5.97      3.77 o 
 -11   7   6        4.27        6.38      2.99 o 
 -10   7   6       33.34       38.04      4.66 o 
  -9   7   6       38.85       55.70      6.53 o 
  -8   7   6        1.72        4.49      1.81 o 
  -7   7   6      112.64       99.50      5.96 o 
  -6   7   6      135.55      119.58      6.60 o 
  -5   7   6       57.67       63.09      5.82 o 
  -4   7   6        4.84        8.12      2.06 o 
  -3   7   6       60.97       63.90      5.51 o 
  -2   7   6        7.72        7.98      1.89 o 
  -1   7   6      133.43      145.70      7.42 o 
   0   7   6        2.18        4.69      1.41 o 
   1   7   6       10.72       10.98      1.81 o 
   2   7   6        9.80       10.00      1.72 o 
   3   7   6       21.76       19.62      2.72 o 
   4   7   6       56.21       55.05      4.85 o 
   5   7   6        2.89        3.17      2.76 o 
   6   7   6        0.04        0.64      2.11 o 
   7   7   6        2.17        2.29      2.34 o 
   8   7   6       23.74       14.93      4.95 o 
  -9   8   6        0.96        0.00      1.71 o 
  -8   8   6       15.31       23.39      3.42 o 
  -7   8   6        1.35        5.40      1.83 o 
  -6   8   6       71.11       64.13      5.87 o 
  -5   8   6      157.68      152.47      7.72 o 
  -4   8   6       10.53       18.91      3.17 o 
  -3   8   6        0.31        1.52      1.41 o 
  -2   8   6        0.04        0.76      1.37 o 
  -1   8   6       14.27       15.15      2.68 o 
   0   8   6        0.71        4.03      1.44 o 
   1   8   6        3.82        6.56      2.53 o 
   2   8   6        8.74       11.02      2.93 o 
   3   8   6       19.17       32.68      7.01 o 
   4   8   6        1.69        2.08      1.58 o 
   5   8   6        0.77        4.51      3.15 o 
   6   8   6        0.43        0.00      1.68 o 
   7   8   6       34.66       34.17      7.42 o 
  -8   9   6        9.08        5.23      1.92 o 
  -7   9   6       23.57       25.39      3.60 o 
  -6   9   6        1.09        0.00      2.22 o 
  -5   9   6       41.32       46.50      5.21 o 
  -4   9   6        6.17        4.96      1.99 o 
  -3   9   6       56.67       56.09      5.55 o 
  -2   9   6       21.32       30.43      5.30 o 
  -1   9   6        0.49        5.42      2.48 o 
   0   9   6        0.06        3.42      2.28 o 
   1   9   6        0.24        1.05      2.01 o 
   2   9   6       30.83       23.99      5.24 o 
   3   9   6        5.71        5.11      2.47 o 
   4   9   6        0.03        0.00      1.75 o 
   5   9   6        3.65        9.29      2.32 o 
  -6  10   6       22.15       21.85      5.73 o 
  -5  10   6        0.10        1.57      2.88 o 
  -4  10   6        3.82        8.70      2.83 o 
  -3  10   6       26.68       29.67      4.74 o 
  -2  10   6        0.02        0.34      2.24 o 
  -1  10   6        0.08        2.80      2.15 o 
   0  10   6       10.00       10.46      5.08 o 
   1  10   6        2.05        6.40      2.72 o 
   2  10   6        0.64        2.56      3.15 o 
   3  10   6        0.09        1.44      3.55 o 
 -13   1   7        3.70        0.70      1.89 o 
 -12   1   7        2.97        5.15      1.45 o 
 -11   1   7       73.26       76.17      6.04 o 
 -10   1   7       97.68       92.78      3.71 o 
  -9   1   7       71.42       78.25      3.56 o 
  -8   1   7      482.05      500.64      9.81 o 
  -7   1   7       22.37       23.22      2.21 o 
  -6   1   7      249.74      260.18      8.18 o 
  -5   1   7      324.87      337.20      8.24 o 
  -4   1   7        9.02        7.93      1.39 o 
  -3   1   7      389.23      369.67      8.18 o 
  -2   1   7       22.23       15.74      1.85 o 
  -1   1   7     1182.85     1241.04     18.24 o 
   0   1   7       93.34       89.50      3.61 o 
   1   1   7        0.28        1.47      0.78 o 
   2   1   7        0.74        1.23      0.73 o 
   3   1   7       18.91       19.35      2.12 o 
   4   1   7       60.90       64.28      3.88 o 
   5   1   7        8.24        8.66      2.30 o 
   6   1   7      106.56      103.98      5.32 o 
   7   1   7       25.15       28.10      4.52 o 
   8   1   7        6.28        9.55      2.85 o 
   9   1   7       10.60        6.48      5.13 o 
  10   1   7       21.88       22.35      4.18 o 
 -13   2   7        0.72        1.26      2.56 o 
 -12   2   7        6.60       11.15      3.82 o 
 -11   2   7       81.72       89.46      5.31 o 
 -10   2   7        2.17        1.74      1.27 o 
  -9   2   7       39.52       34.26      3.34 o 
  -8   2   7      116.57      132.56      7.88 o 
  -7   2   7        4.05        3.47      1.40 o 
  -6   2   7       68.18       65.07      3.60 o 
  -5   2   7      177.42      163.17      5.46 o 
  -4   2   7      110.91      113.58      4.32 o 
  -3   2   7      237.58      223.25      6.90 o 
  -2   2   7      118.53       90.75      3.71 o 
  -1   2   7      584.98      558.22     10.61 o 
   0   2   7       19.54       15.85      1.85 o 
   1   2   7      170.59      161.12      5.08 o 
   2   2   7        5.41        4.92      1.24 o 
   3   2   7      162.26      163.22      5.15 o 
   4   2   7        3.55        4.84      1.56 o 
   5   2   7        0.53        0.67      1.19 o 
   6   2   7       78.40       89.58      5.22 o 
   7   2   7       12.52       13.42      2.48 o 
   8   2   7        0.91        5.61      1.70 o 
   9   2   7        0.10        0.22      1.27 o 
  10   2   7       39.53       46.05      6.34 o 
 -13   3   7        0.48        1.84      2.20 o 
 -12   3   7        2.86        3.67      2.00 o 
 -11   3   7        0.04        0.00      1.35 o 
 -10   3   7       20.90       17.94      4.29 o 
  -9   3   7      122.43      115.22      6.17 o 
  -8   3   7      157.15      159.01      7.23 o 
  -7   3   7     1919.49     1900.15     27.46 o 
  -6   3   7       79.18       84.60      4.00 o 
  -5   3   7      270.00      260.77      7.14 o 
  -4   3   7        2.36        4.07      1.06 o 
  -3   3   7        0.27        1.69      0.85 o 
  -2   3   7      155.93      144.17      4.79 o 
  -1   3   7       88.43      101.66      4.43 o 
   0   3   7       80.70       84.08      3.60 o 
   1   3   7        3.63        8.64      2.01 o 
   2   3   7        7.56        8.35      1.48 o 
   3   3   7       85.11       83.83      3.33 o 
   4   3   7       66.69       61.57      3.76 o 
   5   3   7        3.74        7.45      1.88 o 
   6   3   7        0.21        1.22      1.20 o 
   7   3   7        1.70        1.52      1.79 o 
   8   3   7       11.76       14.32      2.62 o 
   9   3   7       25.27       23.95      3.28 o 
  10   3   7        4.66        0.94      1.94 o 
 -12   4   7        5.81        8.78      2.71 o 
 -11   4   7        7.15       11.44      2.51 o 
 -10   4   7        0.18        0.70      3.03 o 
  -9   4   7       79.53       81.05      5.84 o 
  -8   4   7      203.08      171.58      9.13 o 
  -7   4   7       63.76       75.27      6.56 o 
  -6   4   7      443.92      448.57     14.83 o 
  -5   4   7       69.33       68.66      5.42 o 
  -4   4   7      328.92      278.02     18.66 o 
  -3   4   7        1.92        4.79      1.48 o 
  -2   4   7      590.77      548.19     10.64 o 
  -1   4   7      143.41      135.90      4.67 o 
   0   4   7      318.44      315.17      7.64 o 
   1   4   7       95.22       88.67      4.91 o 
   2   4   7       24.17       32.21      2.52 o 
   3   4   7       55.37       59.03      3.47 o 
   4   4   7        0.13        2.60      1.02 o 
   5   4   7       12.90       15.05      2.04 o 
   6   4   7        6.80        6.73      1.69 o 
   7   4   7        0.38        1.47      1.21 o 
   8   4   7       15.64       18.50      3.27 o 
   9   4   7        5.58        4.26      2.80 o 
 -12   5   7      127.23      151.05     10.07 o 
 -11   5   7        1.03        3.45      1.62 o 
 -10   5   7       22.47       25.85      3.78 o 
  -9   5   7       12.20       19.61      3.18 o 
  -8   5   7       94.38       90.66      6.29 o 
  -7   5   7      242.29      250.08      9.66 o 
  -6   5   7      116.62      124.46      6.60 o 
  -5   5   7     2011.55     1893.55     58.85 o 
  -4   5   7       15.73       18.96      6.65 o 
  -3   5   7       47.89       47.87      4.67 o 
  -2   5   7        2.79        1.60      1.17 o 
  -1   5   7        0.57        1.21      1.09 o 
   0   5   7       49.73       61.09      4.83 o 
   1   5   7      205.07      189.51      6.35 o 
   2   5   7      129.85      117.67      4.15 o 
   3   5   7        0.34        0.76      0.87 o 
   4   5   7       34.80       38.28      3.41 o 
   5   5   7        5.87        4.33      1.56 o 
   6   5   7        7.16        7.42      3.49 o 
   7   5   7       27.87       27.31      3.36 o 
   8   5   7        7.52        4.29      3.21 o 
   9   5   7        0.54        0.78      1.39 o 
 -11   6   7        0.43        1.86      1.65 o 
 -10   6   7        9.50       15.97      3.61 o 
  -9   6   7       13.62       23.25      4.73 o 
  -8   6   7        5.68       12.03      2.49 o 
  -7   6   7       50.11       53.16      5.37 o 
  -6   6   7       21.04       23.92      3.54 o 
  -5   6   7      286.01      282.53     10.48 o 
  -4   6   7       16.54       16.72      2.90 o 
  -3   6   7       79.33       82.88      5.48 o 
  -2   6   7       20.69       26.38      3.47 o 
  -1   6   7        0.25        0.56      1.25 o 
   0   6   7        4.51        8.28      1.48 o 
   1   6   7        1.43        1.74      0.97 o 
   2   6   7       57.03       61.72      4.25 o 
   3   6   7       14.95       14.57      2.64 o 
   4   6   7        0.25        1.40      1.26 o 
   5   6   7       50.99       47.35      4.61 o 
   6   6   7        0.02        2.43      1.25 o 
   7   6   7        4.82        2.80      1.40 o 
   8   6   7        1.42        2.66      1.94 o 
 -10   7   7       91.21      103.85      9.44 o 
  -9   7   7       23.64       28.86      7.46 o 
  -8   7   7       23.25       22.27      3.36 o 
  -7   7   7       34.50       28.83      6.34 o 
  -6   7   7       17.15       19.65      3.16 o 
  -5   7   7        1.16        2.31      2.11 o 
  -4   7   7       18.30       20.41      3.25 o 
  -3   7   7      121.42      126.28      6.74 o 
  -2   7   7       19.01       19.88      3.45 o 
  -1   7   7       54.85       61.44      5.48 o 
   0   7   7       91.34       85.39      5.44 o 
   1   7   7       35.07       34.49      3.23 o 
   2   7   7        0.33        2.05      1.13 o 
   3   7   7        0.18        2.92      1.33 o 
   4   7   7       26.19       24.86      3.23 o 
   5   7   7        0.48        2.70      1.74 o 
   6   7   7        2.21        1.85      2.45 o 
   7   7   7        1.38        0.00      1.80 o 
  -9   8   7        1.54        3.31      1.72 o 
  -8   8   7       31.35       37.10      4.77 o 
  -7   8   7       27.09       31.61      4.23 o 
  -6   8   7        7.65        9.08      2.60 o 
  -5   8   7       20.83       20.67      4.73 o 
  -4   8   7       95.48       89.37      6.08 o 
  -3   8   7        1.88        2.00      1.58 o 
  -2   8   7        2.91        4.49      1.59 o 
  -1   8   7       10.27       10.25      2.98 o 
   0   8   7        1.86        5.63      1.72 o 
   1   8   7        6.42        5.05      1.68 o 
   2   8   7       38.49       34.44      3.35 o 
   3   8   7       16.46       16.01      6.59 o 
   4   8   7        6.28        4.77      2.20 o 
   5   8   7        0.27        0.00      4.74 o 
   6   8   7        6.63        4.28      2.16 o 
  -7   9   7       14.82       14.51      2.89 o 
  -6   9   7        5.60        9.09      2.37 o 
  -5   9   7        2.05        6.21      2.00 o 
  -4   9   7        0.03        1.29      1.53 o 
  -3   9   7       77.55       86.19      6.07 o 
  -2   9   7       13.01       17.61      2.79 o 
  -1   9   7       16.43       19.96      4.03 o 
   0   9   7        0.49        0.51      1.94 o 
   1   9   7       12.62       12.49      2.95 o 
   2   9   7        5.44        9.08      4.27 o 
   3   9   7        1.75        4.59      3.73 o 
   4   9   7        6.81        9.70      3.06 o 
  -5  10   7        0.01        2.72      3.78 o 
  -4  10   7       12.12       11.24      4.88 o 
  -3  10   7        0.94        0.33      2.45 o 
  -2  10   7        1.93        0.84      2.29 o 
  -1  10   7        2.58        0.00      2.48 o 
   0  10   7        0.05        0.57      2.24 o 
   1  10   7        5.35        9.80      2.93 o 
   2  10   7        2.41        3.24      3.69 o 
 -13   0   8       15.88       21.43      4.28 o 
 -12   0   8       12.15       12.65      2.90 o 
 -11   0   8       32.87       32.88      4.78 o 
 -10   0   8      463.63      444.34     12.85 o 
  -9   0   8     1035.90      966.28     39.37 o 
  -8   0   8       49.89       44.10      5.05 o 
  -7   0   8      156.18      148.32      6.54 o 
  -6   0   8        2.96        3.93      1.31 o 
  -5   0   8      189.48      191.10      8.82 o 
  -4   0   8     1315.05     1117.20     25.44 o 
  -3   0   8     1085.58     1045.30     23.76 o 
  -2   0   8      237.98      222.46      9.01 o 
  -1   0   8      281.04      266.28      9.82 o 
   0   0   8      195.58      164.17      7.49 o 
   1   0   8        3.97        1.41      1.29 o 
   2   0   8       32.78       38.94      4.31 o 
   3   0   8       20.69       17.79      5.35 o 
   4   0   8        0.65        2.88      2.43 o 
   5   0   8       76.65       93.24      9.17 o 
   6   0   8        4.05        3.01      2.70 o 
   7   0   8        5.28        7.33      3.60 o 
   8   0   8        6.10        5.30      2.97 o 
   9   0   8        0.23        0.54      2.07 o 
  10   0   8        0.03        1.66      2.56 o 
 -13   1   8        3.02        7.44      2.10 o 
 -12   1   8       23.83       24.32      3.46 o 
 -11   1   8        0.22        1.19      1.17 o 
 -10   1   8       44.61       47.34      3.63 o 
  -9   1   8      132.00      123.34      5.26 o 
  -8   1   8      137.34      127.55      6.24 o 
  -7   1   8       13.66       11.75      2.08 o 
  -6   1   8       30.01       21.02      2.59 o 
  -5   1   8       41.51       41.44      3.44 o 
  -4   1   8        6.47        4.99      1.28 o 
  -3   1   8      162.22      179.65      5.67 o 
  -2   1   8      181.98      186.12      5.79 o 
  -1   1   8       82.07       82.57      3.71 o 
   0   1   8       34.89       43.37      3.18 o 
   1   1   8       63.09       60.32      3.29 o 
   2   1   8       73.93       69.76      3.36 o 
   3   1   8        3.49        5.08      1.21 o 
   4   1   8       86.55       80.00      6.52 o 
   5   1   8        1.01        1.50      2.34 o 
   6   1   8       98.38       95.04      7.37 o 
   7   1   8        1.01        1.35      1.46 o 
   8   1   8       15.09       16.89      3.65 o 
   9   1   8        0.21        3.60      1.84 o 
 -13   2   8        1.44        5.48      3.19 o 
 -12   2   8        1.18        5.48      2.92 o 
 -11   2   8       75.27       76.87      5.85 o 
 -10   2   8       13.17       10.62      2.16 o 
  -9   2   8       17.30       17.04      2.28 o 
  -8   2   8      339.07      333.65     19.49 o 
  -7   2   8      125.20      128.32      5.60 o 
  -6   2   8        0.78        3.64      1.22 o 
  -5   2   8       35.88       35.51      3.15 o 
  -4   2   8      220.54      222.60      6.58 o 
  -3   2   8       20.25       27.18      3.10 o 
  -2   2   8       16.33       19.64      2.23 o 
  -1   2   8       11.23       11.25      1.80 o 
   0   2   8      135.80      126.20      4.70 o 
   1   2   8        8.89        9.69      1.54 o 
   2   2   8        3.25        2.17      1.64 o 
   3   2   8        0.88        4.94      1.14 o 
   4   2   8        3.05        2.81      1.39 o 
   5   2   8        0.01        1.75      1.45 o 
   6   2   8       18.68       18.43      3.55 o 
   7   2   8       39.83       47.38     12.21 o 
   8   2   8        0.27        1.70      1.49 o 
   9   2   8        9.94        7.66      2.46 o 
 -12   3   8        8.00       11.15      3.16 o 
 -11   3   8        9.27        5.15      1.88 o 
 -10   3   8       20.63       20.97      3.16 o 
  -9   3   8       45.01       46.57      4.85 o 
  -8   3   8       35.04       35.89      5.20 o 
  -7   3   8      429.45      429.67     14.33 o 
  -6   3   8      293.74      297.19     10.35 o 
  -5   3   8      130.33      131.08      5.06 o 
  -4   3   8       91.57       91.69      4.08 o 
  -3   3   8      376.09      315.98      7.96 o 
  -2   3   8       43.04       33.63      2.86 o 
  -1   3   8      142.41      121.74      4.64 o 
   0   3   8       80.92       69.44      3.58 o 
   1   3   8      397.92      365.27      8.75 o 
   2   3   8      140.17      124.70      5.30 o 
   3   3   8       61.72       52.57      4.43 o 
   4   3   8        3.81        7.01      1.90 o 
   5   3   8       23.60       15.45      3.18 o 
   6   3   8        1.23        2.87      1.57 o 
   7   3   8        8.74        7.79      2.37 o 
   8   3   8        9.05        8.72      2.57 o 
   9   3   8        0.31        0.00      2.61 o 
 -12   4   8      121.33      145.54      9.71 o 
 -11   4   8       11.88       12.64      3.58 o 
 -10   4   8        7.27       11.43      2.95 o 
  -9   4   8        0.44        2.80      1.66 o 
  -8   4   8        0.31        2.71      1.64 o 
  -7   4   8      115.46      104.98      6.23 o 
  -6   4   8      203.55      204.86     10.72 o 
  -5   4   8      532.10      518.23     14.52 o 
  -4   4   8       14.36       15.60      2.64 o 
  -3   4   8      173.89      161.96      7.16 o 
  -2   4   8       23.26       28.88      3.61 o 
  -1   4   8      302.64      293.56      7.63 o 
   0   4   8       18.24       21.64      2.63 o 
   1   4   8       98.93       86.53      3.94 o 
   2   4   8       18.66       23.48      2.46 o 
   3   4   8       11.13       13.40      3.00 o 
   4   4   8        7.55        6.31      1.44 o 
   5   4   8        4.54        3.39      1.26 o 
   6   4   8       15.36       17.82      2.78 o 
   7   4   8       23.76       20.52      3.18 o 
   8   4   8       14.98       16.64      2.86 o 
   9   4   8        0.14        0.64      1.53 o 
 -11   5   8        0.42        1.69      1.70 o 
 -10   5   8       20.26       24.17      4.74 o 
  -9   5   8       13.88       16.84      4.16 o 
  -8   5   8      121.37      122.85      6.93 o 
  -7   5   8       66.15       74.03      6.45 o 
  -6   5   8        1.18        1.29      2.04 o 
  -5   5   8      195.12      184.10      8.36 o 
  -4   5   8        4.86       20.20      3.30 o 
  -3   5   8      701.21      640.20     17.16 o 
  -2   5   8       21.61       26.78      3.52 o 
  -1   5   8       60.03       61.26      4.78 o 
   0   5   8        4.83        5.83      1.60 o 
   1   5   8       20.92       17.58      3.19 o 
   2   5   8       22.74       28.73      2.93 o 
   3   5   8        1.14        0.52      1.11 o 
   4   5   8       28.19       28.67      2.90 o 
   5   5   8        0.12        1.28      1.32 o 
   6   5   8       40.19       38.41      4.40 o 
   7   5   8        3.02        4.83      1.62 o 
   8   5   8        1.34        2.99      1.43 o 
 -11   6   8       18.05       21.07      3.52 o 
 -10   6   8       25.31       36.19      8.18 o 
  -9   6   8        3.11        3.37      1.97 o 
  -8   6   8       91.66       90.94      6.83 o 
  -7   6   8        0.03        2.78      1.80 o 
  -6   6   8      264.40      246.06     10.17 o 
  -5   6   8      675.16      679.32     19.75 o 
  -4   6   8       79.92       80.63      6.56 o 
  -3   6   8      189.27      192.54      8.44 o 
  -2   6   8        0.99        2.38      1.34 o 
  -1   6   8        7.33        9.07      2.11 o 
   0   6   8        7.57        7.58      2.25 o 
   1   6   8      135.38      137.03      5.61 o 
   2   6   8       85.90       76.98      4.43 o 
   3   6   8       17.63       18.57      2.87 o 
   4   6   8       69.29       53.97      5.40 o 
   5   6   8        4.90        6.11      1.62 o 
   6   6   8        0.10        0.00      2.61 o 
   7   6   8        0.01        0.56      1.54 o 
 -10   7   8       53.92       72.42     11.98 o 
  -9   7   8       84.41       92.78     19.80 o 
  -8   7   8      151.27      133.14      7.54 o 
  -7   7   8       72.41       69.73      6.60 o 
  -6   7   8       15.95       11.97      2.48 o 
  -5   7   8       98.02       97.81      6.95 o 
  -4   7   8      103.17      103.56      6.31 o 
  -3   7   8      304.22      294.25     10.91 o 
  -2   7   8      241.17      214.16      9.11 o 
  -1   7   8       66.93       72.88      5.68 o 
   0   7   8        2.06        3.01      1.60 o 
   1   7   8        0.77        2.98      1.87 o 
   2   7   8        0.01        2.95      1.63 o 
   3   7   8       22.46       20.32      2.96 o 
   4   7   8       11.14       10.75      2.19 o 
   5   7   8        0.02        0.00      1.16 o 
   6   7   8       11.87        6.77      3.80 o 
  -8   8   8      141.90      153.83      8.40 o 
  -7   8   8      110.98      120.04      7.67 o 
  -6   8   8       76.25       61.96      6.32 o 
  -5   8   8        5.27        9.10      2.26 o 
  -4   8   8       13.99       18.69      4.98 o 
  -3   8   8      175.56      184.86      8.64 o 
  -2   8   8        4.67        2.63      2.75 o 
  -1   8   8       61.79       59.13      5.71 o 
   0   8   8       13.84       12.48      2.62 o 
   1   8   8        2.53        2.11      2.61 o 
   2   8   8        1.78        3.71      1.82 o 
   3   8   8       28.93       31.39      3.81 o 
   4   8   8       34.95       50.11      6.27 o 
   5   8   8        4.85        2.52      2.50 o 
  -7   9   8        6.55       14.07      2.89 o 
  -6   9   8        0.75        3.89      1.92 o 
  -5   9   8        5.70       10.43      3.15 o 
  -4   9   8       22.70       24.63      3.57 o 
  -3   9   8        5.53        8.33      1.94 o 
  -2   9   8        4.41        3.32      1.79 o 
  -1   9   8        0.12        2.51      1.86 o 
   0   9   8       20.53       15.88      3.76 o 
   1   9   8        1.14        3.54      2.24 o 
   2   9   8        3.31        2.61      3.42 o 
   3   9   8        4.57        9.40      4.45 o 
  -3  10   8       12.54       14.47      3.78 o 
  -2  10   8        4.73        5.95      3.24 o 
  -1  10   8       23.43       23.75      4.50 o 
   0  10   8        2.42        4.40      2.98 o 
 -13   1   9        7.79       13.22      4.59 o 
 -12   1   9       15.53       23.04      7.26 o 
 -11   1   9       15.80       11.91      2.45 o 
 -10   1   9       39.43       48.44      4.89 o 
  -9   1   9       33.08       30.27      3.40 o 
  -8   1   9       17.05       20.80      2.83 o 
  -7   1   9       64.62       58.31      4.49 o 
  -6   1   9       85.33       73.67      4.36 o 
  -5   1   9      251.42      235.27      7.30 o 
  -4   1   9      118.67      100.59      5.38 o 
  -3   1   9      154.70      143.74      5.41 o 
  -2   1   9       33.05       31.11      2.90 o 
  -1   1   9      165.51      152.78      5.46 o 
   0   1   9      208.13      199.49      8.80 o 
   1   1   9       37.63       48.46      3.65 o 
   2   1   9       11.91       15.76      2.10 o 
   3   1   9        4.63        9.29      1.66 o 
   4   1   9       58.76       58.69     11.10 o 
   5   1   9       29.97       29.56      4.70 o 
   6   1   9        2.18        1.73      1.72 o 
   7   1   9        2.81        5.49      2.04 o 
   8   1   9        5.76        8.44      2.49 o 
   9   1   9        2.13        3.84      2.11 o 
 -12   2   9        9.07        5.44      3.42 o 
 -11   2   9       37.78       49.96      6.47 o 
 -10   2   9      200.61      175.87     14.03 o 
  -9   2   9        3.64        6.16      1.67 o 
  -8   2   9      587.01      552.40     16.95 o 
  -7   2   9      378.63      362.70     11.78 o 
  -6   2   9       26.54       18.42      2.52 o 
  -5   2   9       62.96       60.64      5.05 o 
  -4   2   9       37.64       33.63      4.02 o 
  -3   2   9      177.17      166.42      6.52 o 
  -2   2   9       64.64       63.54      4.57 o 
  -1   2   9      847.70      700.75     26.88 o 
   0   2   9        2.21        4.73      1.32 o 
   1   2   9      223.37      215.69      6.65 o 
   2   2   9        3.82        2.99      1.13 o 
   3   2   9        1.09        1.22      1.15 o 
   4   2   9        0.37        1.64      1.43 o 
   5   2   9        3.60        5.26      4.68 o 
   6   2   9        2.75        2.84      1.71 o 
   7   2   9        0.58        2.36      1.83 o 
   8   2   9       12.38       14.42      3.00 o 
 -12   3   9        6.05       12.16      5.28 o 
 -11   3   9       32.98       39.13      5.90 o 
 -10   3   9       11.33       14.19      3.17 o 
  -9   3   9        3.99        7.74      2.16 o 
  -8   3   9       11.81       14.53      2.94 o 
  -7   3   9       13.60       20.12      3.47 o 
  -6   3   9      147.01      142.97      7.30 o 
  -5   3   9       25.10       17.72      4.91 o 
  -4   3   9       96.58       91.01      4.29 o 
  -3   3   9      380.69      364.53      9.12 o 
  -2   3   9        2.11        3.30      1.22 o 
  -1   3   9      513.11      486.27     21.16 o 
   0   3   9       58.28       54.45      3.83 o 
   1   3   9      184.85      170.52      6.09 o 
   2   3   9       59.33       61.14      3.58 o 
   3   3   9       79.32       77.00      4.85 o 
   4   3   9       36.48       41.99      4.18 o 
   5   3   9        6.73        5.86      2.17 o 
   6   3   9        0.19        0.89      1.38 o 
   7   3   9        0.09        1.38      3.37 o 
   8   3   9       30.91       31.55      5.04 o 
 -12   4   9        0.93        3.52      2.45 o 
 -11   4   9        5.15        9.00      2.92 o 
 -10   4   9      190.82      198.68     10.71 o 
  -9   4   9        5.41        5.92      2.20 o 
  -8   4   9        0.18        0.00      1.44 o 
  -7   4   9        3.71        5.62      2.15 o 
  -6   4   9     1123.53     1092.82     36.36 o 
  -5   4   9        0.15        3.75      1.69 o 
  -4   4   9       14.19       13.11      3.19 o 
  -3   4   9      778.17      748.02     18.04 o 
  -2   4   9       19.97       18.88      2.97 o 
  -1   4   9       45.40       45.22      4.55 o 
   0   4   9       41.99       42.84      3.49 o 
   1   4   9       69.76       68.27      3.95 o 
   2   4   9       21.33       27.39      2.86 o 
   3   4   9       33.44       37.75      4.43 o 
   4   4   9       16.80       17.32      2.62 o 
   5   4   9        0.16        0.00      1.43 o 
   6   4   9       18.39       18.12      3.65 o 
   7   4   9       12.38        7.57      2.35 o 
   8   4   9        2.02        5.37      3.51 o 
 -11   5   9        0.01        0.95      2.64 o 
 -10   5   9        3.31        0.00      2.43 o 
  -9   5   9        1.12        0.72      1.71 o 
  -8   5   9        2.31        1.71      1.60 o 
  -7   5   9       25.33       28.07      4.04 o 
  -6   5   9      325.86      316.31     11.84 o 
  -5   5   9      643.13      648.06     17.62 o 
  -4   5   9      394.16      391.91     12.88 o 
  -3   5   9        4.59       11.26      2.55 o 
  -2   5   9      251.18      241.20      9.46 o 
  -1   5   9        2.87        9.60      2.10 o 
   0   5   9       95.04       89.84      8.11 o 
   1   5   9       98.81       99.28      5.63 o 
   2   5   9      115.25      125.36      7.87 o 
   3   5   9       95.91       89.92      6.95 o 
   4   5   9        4.20        0.21      2.73 o 
   5   5   9       21.21       24.79      3.94 o 
   6   5   9        5.37        2.52      1.42 o 
   7   5   9        1.88        1.72      1.44 o 
 -10   6   9       93.98      103.30      9.09 o 
  -9   6   9        6.08        7.69      2.25 o 
  -8   6   9        9.42       13.77      2.62 o 
  -7   6   9       11.90       15.30      2.86 o 
  -6   6   9      241.38      245.51     10.41 o 
  -5   6   9      568.31      523.99     18.61 o 
  -4   6   9       70.22       80.41      6.79 o 
  -3   6   9      171.99      165.86      8.02 o 
  -2   6   9       15.05        7.40      2.82 o 
  -1   6   9        0.75        2.18      1.70 o 
   0   6   9        4.30        1.66      1.30 o 
   1   6   9       25.96       24.69      3.31 o 
   2   6   9       26.78       30.92      7.62 o 
   3   6   9        0.48        5.70      2.26 o 
   4   6   9        0.21        3.86      1.52 o 
   5   6   9       28.76       29.38      4.69 o 
   6   6   9        0.30        0.20      1.67 o 
  -9   7   9        2.81        9.28      2.33 o 
  -8   7   9       13.07       14.98      3.65 o 
  -7   7   9        6.00       13.31      4.00 o 
  -6   7   9        6.47        9.03      2.83 o 
  -5   7   9        0.19        2.34      1.66 o 
  -4   7   9        5.62        8.38      2.21 o 
  -3   7   9      359.63      346.62     16.00 o 
  -2   7   9       65.08       71.11      6.29 o 
  -1   7   9      155.94      175.48      8.38 o 
   0   7   9       58.54       73.73      6.28 o 
   1   7   9        7.42        5.73      2.00 o 
   2   7   9        0.92        3.20      2.10 o 
   3   7   9        6.31        2.62      1.46 o 
   4   7   9       28.39       24.21      3.42 o 
   5   7   9        0.31        1.34      1.47 o 
  -8   8   9       10.06       13.74      4.49 o 
  -7   8   9        3.55        9.42      3.40 o 
  -6   8   9       26.05       26.92      3.86 o 
  -5   8   9        0.17        1.85      2.25 o 
  -4   8   9       41.42       39.67      4.72 o 
  -3   8   9       54.36       56.34      5.76 o 
  -2   8   9        0.45        2.07      2.66 o 
  -1   8   9       25.50       30.08      4.02 o 
   0   8   9       23.26       23.28      3.29 o 
   1   8   9       22.21       19.53      3.12 o 
   2   8   9        7.53       10.54      9.73 o 
   3   8   9        0.52        4.44      1.65 o 
   4   8   9        0.03        0.00      1.39 o 
  -5   9   9        0.93        0.56      1.80 o 
  -4   9   9        0.77        5.14      1.81 o 
  -3   9   9       16.26       27.08      4.67 o 
  -2   9   9        1.00        4.13      2.89 o 
  -1   9   9      131.81      133.40      7.45 o 
   0   9   9       26.53       37.47      4.45 o 
   1   9   9        0.06        1.48      3.91 o 
 -12   0  10       20.21       30.84      8.50 o 
 -11   0  10       24.02       28.82      4.96 o 
 -10   0  10        5.86       10.98      3.12 o 
  -9   0  10       98.55      101.31      7.59 o 
  -8   0  10      841.68      718.28     22.11 o 
  -7   0  10      179.51      154.61      8.96 o 
  -6   0  10      516.32      414.01     15.21 o 
  -5   0  10       21.99       30.64      4.52 o 
  -4   0  10        6.12        6.17      2.07 o 
  -3   0  10        6.72        7.51      2.31 o 
  -2   0  10       72.22       62.06      5.90 o 
  -1   0  10      963.82      930.14     34.17 o 
   0   0  10      122.75      105.01      6.71 o 
   1   0  10      746.78      705.36     25.99 o 
   2   0  10       64.51       67.19      5.75 o 
   3   0  10      140.38      142.24     11.82 o 
   4   0  10        0.12        2.47      2.29 o 
   5   0  10       11.01       12.95      4.68 o 
   6   0  10        3.33        6.47      3.15 o 
   7   0  10        0.02        6.20      2.61 o 
   8   0  10        7.10       12.32      4.77 o 
 -11   1  10       19.54       28.23      3.32 o 
 -10   1  10        0.29        1.97      1.47 o 
  -9   1  10        3.55        9.70      2.06 o 
  -8   1  10      110.49       96.33      5.08 o 
  -7   1  10       13.11       19.69      2.60 o 
  -6   1  10        6.92        6.87      1.77 o 
  -5   1  10        5.46        7.65      1.75 o 
  -4   1  10       82.40       81.80      4.42 o 
  -3   1  10       97.76       85.32      5.35 o 
  -2   1  10       12.77       15.43      2.21 o 
  -1   1  10      166.63      152.12      7.56 o 
   0   1  10        0.44        7.28      2.76 o 
   1   1  10      312.10      314.82      8.97 o 
   2   1  10       85.99      101.07      4.60 o 
   3   1  10       76.05       84.13      5.52 o 
   4   1  10        3.21        1.39      1.73 o 
   5   1  10       14.34       14.31      3.32 o 
   6   1  10       28.13       38.13      5.59 o 
   7   1  10        0.05        0.00      2.56 o 
   8   1  10        3.95        3.48      6.25 o 
 -12   2  10       58.68       70.36      8.63 o 
 -11   2  10        2.42        2.47      2.62 o 
 -10   2  10        9.05        4.05      2.27 o 
  -9   2  10        2.97        7.29      2.00 o 
  -8   2  10      336.90      319.34     15.92 o 
  -7   2  10      197.90      193.31      7.25 o 
  -6   2  10       10.32        9.62      1.91 o 
  -5   2  10       45.60       48.15      3.99 o 
  -4   2  10      283.53      261.31      8.90 o 
  -3   2  10      164.31      147.86      9.82 o 
  -2   2  10       24.44       31.52      3.13 o 
  -1   2  10     1155.21     1079.37     18.66 o 
   0   2  10       65.76       62.74      4.14 o 
   1   2  10       26.03       26.46      2.89 o 
   2   2  10        7.61        7.54      1.60 o 
   3   2  10       26.73       29.65      3.54 o 
   4   2  10       48.00       51.99     10.70 o 
   5   2  10       15.37       17.95      3.45 o 
   6   2  10       28.64       24.00      4.17 o 
   7   2  10        0.78        1.77      1.89 o 
   8   2  10        5.94        8.21      3.55 o 
 -12   3  10        6.61        9.54      3.21 o 
 -11   3  10        4.57        4.50      6.63 o 
 -10   3  10       31.48       29.68      4.60 o 
  -9   3  10       29.29       28.71      4.12 o 
  -8   3  10        0.04        4.03      1.90 o 
  -7   3  10       11.55       19.52      3.34 o 
  -6   3  10       60.98       69.31      6.31 o 
  -5   3  10       46.00       49.59      5.33 o 
  -4   3  10      524.24      517.94     18.86 o 
  -3   3  10      643.57      615.28     13.11 o 
  -2   3  10        9.75       13.93      2.13 o 
  -1   3  10        0.12        2.52      1.31 o 
   0   3  10      124.74      120.20      5.10 o 
   1   3  10       13.05       19.68      2.46 o 
   2   3  10       15.19       12.38      1.97 o 
   3   3  10       42.33       53.03      4.85 o 
   4   3  10       47.56       60.51      6.65 o 
   5   3  10        3.02        4.18      2.74 o 
   6   3  10        1.99        6.69      2.32 o 
   7   3  10       23.04       20.02      5.89 o 
 -11   4  10        8.44        9.81      2.89 o 
 -10   4  10       12.50       12.81      3.87 o 
  -9   4  10        1.20        1.80      1.82 o 
  -8   4  10      112.80      116.19      7.21 o 
  -7   4  10        0.04        0.00      1.59 o 
  -6   4  10      139.57      133.73      7.44 o 
  -5   4  10      124.94      116.30      6.84 o 
  -4   4  10      491.60      440.90     13.80 o 
  -3   4  10      392.96      375.72     12.37 o 
  -2   4  10      204.14      194.75      8.50 o 
  -1   4  10        8.99       11.52      2.36 o 
   0   4  10       14.48       19.82      2.97 o 
   1   4  10       32.65       26.74      2.83 o 
   2   4  10       14.29       18.85      2.83 o 
   3   4  10       34.13       33.73      3.85 o 
   4   4  10       15.41       10.70      2.72 o 
   5   4  10        7.81       13.38      4.77 o 
   6   4  10        4.49        1.47      2.97 o 
   7   4  10        4.42        6.04      2.14 o 
 -10   5  10       61.11       58.34      6.21 o 
  -9   5  10        7.62        6.87      2.44 o 
  -8   5  10        2.59        2.91      1.82 o 
  -7   5  10        2.44        3.12      1.82 o 
  -6   5  10       11.03       12.43      2.61 o 
  -5   5  10        0.11        4.59      1.69 o 
  -4   5  10       15.55       23.48      3.59 o 
  -3   5  10      149.08      144.97      7.96 o 
  -2   5  10       11.79        7.32      2.18 o 
  -1   5  10       14.37       12.86      2.56 o 
   0   5  10       31.33       27.24      3.66 o 
   1   5  10       69.84       83.90      5.56 o 
   2   5  10        9.56       14.43      3.66 o 
   3   5  10        0.40        2.71      2.74 o 
   4   5  10       14.45       20.65      4.08 o 
   5   5  10       18.73       16.45      5.26 o 
   6   5  10        0.72        0.00      2.65 o 
  -9   6  10        5.73        6.37      2.40 o 
  -8   6  10        5.16       10.97      2.86 o 
  -7   6  10        5.59        8.48      2.75 o 
  -6   6  10        0.01        2.44      1.66 o 
  -5   6  10        1.43        0.97      2.27 o 
  -4   6  10       12.45       19.91      3.32 o 
  -3   6  10       10.39       15.80      3.21 o 
  -2   6  10        0.13        1.53      1.51 o 
  -1   6  10        3.32        3.74      1.60 o 
   0   6  10        3.00        4.70      1.60 o 
   1   6  10        1.74        7.69      1.91 o 
   2   6  10        0.73        1.87      1.99 o 
   3   6  10        6.43        7.50      2.45 o 
   4   6  10        0.71        1.47      1.77 o 
   5   6  10        2.56        2.47      2.70 o 
  -8   7  10        2.96        2.42      2.14 o 
  -7   7  10       21.73       28.21      4.17 o 
  -6   7  10        2.32        3.62      2.32 o 
  -5   7  10        6.86       11.92      2.48 o 
  -4   7  10        0.35        2.15      1.64 o 
  -3   7  10       39.52       46.56      5.25 o 
  -2   7  10       76.97       69.51      6.38 o 
  -1   7  10        0.85        3.39      1.65 o 
   0   7  10        5.25        5.86      2.02 o 
   1   7  10        7.24        9.21      2.47 o 
   2   7  10        2.49        5.42      2.23 o 
   3   7  10        0.07        2.39      2.20 o 
   4   7  10        1.69        4.34      2.47 o 
  -6   8  10        0.03        0.00      1.93 o 
  -5   8  10        1.16        4.13      1.79 o 
  -4   8  10       10.81       12.38      2.50 o 
  -3   8  10       36.70       44.93      5.22 o 
  -2   8  10       11.99       22.99      5.99 o 
  -1   8  10       12.98       16.97      2.69 o 
   0   8  10        0.56        0.00      2.62 o 
   1   8  10       10.19        8.77      2.52 o 
   2   8  10        0.26        0.90      3.75 o 
  -2   9  10       12.60       20.77      4.16 o 
 -11   1  11        4.93        7.90      3.14 o 
 -10   1  11        1.26        1.91      2.49 o 
  -9   1  11        2.97        6.31      1.82 o 
  -8   1  11        4.75        8.50      1.96 o 
  -7   1  11        1.46        0.23      2.08 o 
  -6   1  11      332.72      263.23      8.56 o 
  -5   1  11       97.26       84.25      4.72 o 
  -4   1  11        7.04        8.86      1.84 o 
  -3   1  11       22.00       21.07      2.71 o 
  -2   1  11      337.87      324.92      9.77 o 
  -1   1  11      383.22      371.37     11.22 o 
   0   1  11        0.64        3.04      1.90 o 
   1   1  11      312.76      320.69      9.15 o 
   2   1  11      244.25      240.47      7.75 o 
   3   1  11        2.07        4.21      2.00 o 
   4   1  11        8.18       11.08      2.83 o 
   5   1  11       29.88       30.16      4.91 o 
   6   1  11       12.45       13.59      3.02 o 
   7   1  11        6.79        7.01      2.65 o 
 -11   2  11        0.06        0.87      2.15 o 
 -10   2  11        0.72        0.00      2.07 o 
  -9   2  11       11.82       14.79      3.07 o 
  -8   2  11      109.32      122.01      7.06 o 
  -7   2  11       11.21       16.64      3.08 o 
  -6   2  11      358.29      306.04      9.32 o 
  -5   2  11       67.61       45.41      6.35 o 
  -4   2  11       72.17       72.56      4.76 o 
  -3   2  11       67.73       66.35      4.44 o 
  -2   2  11      310.43      306.01      8.90 o 
  -1   2  11      583.18      589.22     13.09 o 
   0   2  11      103.09      106.90      4.97 o 
   1   2  11      178.35      185.67      6.86 o 
   2   2  11        8.31        9.16      2.12 o 
   3   2  11       49.35       59.12      8.90 o 
   4   2  11       10.26        9.53      3.96 o 
   5   2  11        3.00        1.01      1.98 o 
   6   2  11       10.56       10.23      2.75 o 
 -11   3  11       21.49       21.94      4.00 o 
 -10   3  11       21.47       20.40      4.59 o 
  -9   3  11        0.50        1.99      1.82 o 
  -8   3  11       68.07       67.04      6.63 o 
  -7   3  11       16.15       14.50      3.07 o 
  -6   3  11       49.00       57.82      6.01 o 
  -5   3  11       86.43       82.31      6.80 o 
  -4   3  11        3.26        3.43      1.89 o 
  -3   3  11        0.04        0.78      1.49 o 
  -2   3  11        0.12        1.24      1.25 o 
  -1   3  11      108.83      104.99      5.11 o 
   0   3  11        3.21        4.87      1.76 o 
   1   3  11       39.02       41.44      3.75 o 
   2   3  11        0.14        1.18      1.30 o 
   3   3  11       55.93       55.43      5.03 o 
   4   3  11       10.87       16.15      3.17 o 
   5   3  11        0.49        0.77      2.47 o 
   6   3  11        9.95       11.33      3.03 o 
 -10   4  11       13.14       16.86      4.31 o 
  -9   4  11        0.42        4.25      1.99 o 
  -8   4  11        0.04        1.42      1.85 o 
  -7   4  11        0.61        2.21      1.82 o 
  -6   4  11        5.18        7.13      2.37 o 
  -5   4  11      165.72      167.92      8.51 o 
  -4   4  11        6.64        9.03      2.55 o 
  -3   4  11       15.70       23.40      3.66 o 
  -2   4  11       96.57       86.72      6.01 o 
  -1   4  11       25.60       26.67      4.21 o 
   0   4  11       22.89       22.00      3.14 o 
   1   4  11        9.43       22.41      3.19 o 
   2   4  11       62.49       56.32      5.23 o 
   3   4  11        0.59        1.94      1.76 o 
   4   4  11        0.29        2.23      1.80 o 
   5   4  11       10.21        7.51      2.35 o 
   6   4  11        7.15        7.56      2.54 o 
 -10   5  11        0.66        2.19      2.22 o 
  -9   5  11       25.34       27.51      5.08 o 
  -8   5  11       19.10       25.99      3.91 o 
  -7   5  11        0.04        0.00      1.59 o 
  -6   5  11        7.11       10.96      2.48 o 
  -5   5  11        4.16        5.94      2.19 o 
  -4   5  11      128.99      124.73      7.27 o 
  -3   5  11       62.21       63.37      6.18 o 
  -2   5  11        0.72        2.76      1.69 o 
  -1   5  11       17.48       23.45      3.49 o 
   0   5  11        0.01        0.00      1.82 o 
   1   5  11        1.11        2.91      2.56 o 
   2   5  11        0.48        1.32      1.93 o 
   3   5  11        2.49        0.91      3.44 o 
   4   5  11        4.71        1.26      2.61 o 
   5   5  11        0.01        0.00      2.43 o 
  -9   6  11        0.20        0.54      2.30 o 
  -8   6  11        9.66        9.38      2.33 o 
  -7   6  11        0.60        0.24      1.80 o 
  -6   6  11        6.48        6.91      2.97 o 
  -5   6  11        9.76        8.91      3.08 o 
  -4   6  11       58.09       50.55      7.38 o 
  -3   6  11      128.24      123.67      7.25 o 
  -2   6  11       39.76       36.15      6.28 o 
  -1   6  11        1.47        4.30      1.87 o 
   0   6  11       24.48       31.12      3.95 o 
   1   6  11       13.64       16.45      3.28 o 
   2   6  11        1.12        2.90      1.88 o 
   3   6  11       18.39        9.42      3.02 o 
   4   6  11       19.31       25.13      6.29 o 
  -7   7  11        6.77       11.63      2.86 o 
  -6   7  11        3.65       10.31      3.08 o 
  -5   7  11        0.10        0.00      1.72 o 
  -4   7  11       15.41       13.74      2.56 o 
  -3   7  11        4.41        6.05      2.09 o 
  -2   7  11        4.28        8.69      3.61 o 
  -1   7  11        4.18        6.99      1.77 o 
   0   7  11        8.87       16.59      2.77 o 
   1   7  11        6.74       14.52      2.95 o 
   2   7  11        0.97        7.18      6.07 o 
  -4   8  11        4.42        5.90      2.01 o 
  -3   8  11        1.18        1.47      1.94 o 
  -2   8  11        0.80        6.51      2.44 o 
  -1   8  11       10.15        7.84      2.10 o 
   0   8  11       13.69       11.35      2.72 o 
 -11   0  12       14.17        9.88      3.61 o 
 -10   0  12       61.71       68.91      8.18 o 
  -9   0  12        0.01        1.35      2.30 o 
  -8   0  12       52.93       68.44      7.85 o 
  -7   0  12      156.91      141.37     15.60 o 
  -6   0  12      366.32      342.77     14.40 o 
  -5   0  12        0.62        1.62      1.88 o 
  -4   0  12       45.31       42.48      5.78 o 
  -3   0  12        1.55        4.49      2.03 o 
  -2   0  12        2.76        4.61      3.82 o 
  -1   0  12       43.11       50.45      6.05 o 
   0   0  12      429.81      435.68     16.05 o 
   1   0  12     1251.69     1226.78     30.93 o 
   2   0  12      147.98      138.51     12.27 o 
   3   0  12       14.73       30.93      6.83 o 
   4   0  12       44.89       43.38      8.77 o 
   5   0  12        0.14        5.22      3.10 o 
   6   0  12        0.02        2.25      3.15 o 
 -11   1  12       27.06       46.06      5.65 o 
 -10   1  12       43.12       46.74      5.50 o 
  -9   1  12        0.97        3.36      1.64 o 
  -8   1  12        3.68        1.85      2.33 o 
  -7   1  12       36.29       31.97      3.70 o 
  -6   1  12      102.00      102.20      7.11 o 
  -5   1  12       22.69       17.50      2.57 o 
  -4   1  12      148.17      139.25      6.11 o 
  -3   1  12       11.05       13.21      2.20 o 
  -2   1  12        4.71        4.94      1.51 o 
  -1   1  12        7.09        9.18      2.60 o 
   0   1  12       89.16       91.80      4.94 o 
   1   1  12        8.39        9.43      1.98 o 
   2   1  12        4.31        7.88      2.04 o 
   3   1  12        8.36        8.87      4.05 o 
   4   1  12       77.95       76.74      8.04 o 
   5   1  12        0.04        1.92      1.78 o 
 -10   2  12        4.93        4.25      2.34 o 
  -9   2  12       46.13       53.40      7.36 o 
  -8   2  12       14.30       14.01      3.51 o 
  -7   2  12        1.99        0.00      2.18 o 
  -6   2  12        3.70        5.76      2.57 o 
  -5   2  12        1.13        4.32      2.61 o 
  -4   2  12      153.05      145.59      6.33 o 
  -3   2  12        1.72        2.52      1.26 o 
  -2   2  12        0.15        0.33      1.25 o 
  -1   2  12        3.15        5.53      1.50 o 
   0   2  12      163.94      148.87      6.23 o 
   1   2  12        7.64       12.81      2.01 o 
   2   2  12       30.74       34.37      4.07 o 
   3   2  12      140.37      130.91      8.59 o 
   4   2  12        0.20        0.00      1.90 o 
   5   2  12        0.02        0.79      1.80 o 
 -10   3  12       85.91      116.98      7.67 o 
  -9   3  12        8.27        6.87      2.36 o 
  -8   3  12        7.73        4.36      4.30 o 
  -7   3  12       22.80       27.51      4.00 o 
  -6   3  12        8.16       11.99      2.74 o 
  -5   3  12       11.04       16.01      3.08 o 
  -4   3  12       91.77       92.36      7.72 o 
  -3   3  12        1.65        3.81      1.84 o 
  -2   3  12       36.37       42.95      4.94 o 
  -1   3  12       37.19       33.96      3.65 o 
   0   3  12        6.70        8.81      1.86 o 
   1   3  12       10.28        9.56      1.90 o 
   2   3  12        0.00        2.13      1.63 o 
   3   3  12       52.10       52.79      9.31 o 
   4   3  12       15.89       17.13      7.91 o 
   5   3  12        4.82        5.76      2.35 o 
  -9   4  12       11.94       11.41      2.92 o 
  -8   4  12        5.70       13.17      2.77 o 
  -7   4  12        4.17        6.07      2.17 o 
  -6   4  12        0.07        1.08      1.70 o 
  -5   4  12       14.34       19.83      3.31 o 
  -4   4  12       23.04       24.16      3.78 o 
  -3   4  12       85.52       82.19      7.15 o 
  -2   4  12        4.41        3.62      2.22 o 
  -1   4  12        0.14        2.47      1.32 o 
   0   4  12       22.65       29.50      3.96 o 
   1   4  12        6.60        6.34      2.30 o 
   2   4  12       13.76       12.60      3.40 o 
   3   4  12        3.05        4.18      2.56 o 
   4   4  12       11.28       18.57      3.62 o 
  -8   5  12        1.54        2.79      2.99 o 
  -7   5  12       34.96       36.84      4.82 o 
  -6   5  12        3.85        3.97      3.48 o 
  -5   5  12       96.47      103.42      7.58 o 
  -4   5  12        5.15        9.17      2.23 o 
  -3   5  12       38.59       38.79      4.84 o 
  -2   5  12        1.26        1.83      1.56 o 
  -1   5  12        5.36       10.20      2.31 o 
   0   5  12        1.63        6.46      1.96 o 
   1   5  12        2.92        5.52      2.19 o 
   2   5  12       11.02       11.32      5.93 o 
   3   5  12       11.04       13.79      3.41 o 
  -7   6  12        6.69        5.88      2.27 o 
  -6   6  12       12.05       15.76      3.01 o 
  -5   6  12       70.71       67.08      6.61 o 
  -4   6  12        0.65        1.94      1.67 o 
  -3   6  12       40.43       42.73      5.07 o 
  -2   6  12        2.62        3.75      2.02 o 
  -1   6  12        4.32        6.59      2.14 o 
   0   6  12       31.27       35.06      4.37 o 
   1   6  12        0.13        4.58      2.09 o 
   2   6  12        4.87       13.12      4.16 o 
  -5   7  12       15.18       22.64      3.23 o 
  -4   7  12        8.99        9.71      2.48 o 
  -3   7  12       12.91       15.69      2.81 o 
  -2   7  12       67.59       74.39      6.85 o 
  -1   7  12        7.40       13.50      2.37 o 
   0   7  12        0.04        3.19      4.97 o 
 -10   1  13       31.55       46.60      5.60 o 
  -9   1  13        1.35        4.25      2.26 o 
  -8   1  13        3.02        5.75      2.06 o 
  -7   1  13       32.22       36.85      3.96 o 
  -6   1  13       20.11       15.07      2.53 o 
  -5   1  13        0.53        3.02      1.50 o 
  -4   1  13       71.07       78.57      5.32 o 
  -3   1  13       11.37       12.79      2.22 o 
  -2   1  13       22.92       28.00      3.70 o 
  -1   1  13        5.68        7.79      1.75 o 
   0   1  13       35.20       44.68      4.19 o 
   1   1  13       39.50       45.03      4.09 o 
   2   1  13        3.89        5.86      2.21 o 
   3   1  13       59.41       76.08      8.72 o 
   4   1  13        0.79        3.10      2.18 o 
  -9   2  13        8.38       12.07      2.86 o 
  -8   2  13        9.64        9.19      4.14 o 
  -7   2  13       70.09       58.51      6.20 o 
  -6   2  13       46.26       58.95      6.26 o 
  -5   2  13        6.56        7.00      2.28 o 
  -4   2  13       77.62       73.76      5.19 o 
  -3   2  13        8.73       12.61      2.57 o 
  -2   2  13        4.05        4.23      1.53 o 
  -1   2  13        2.35        3.21      1.53 o 
   0   2  13        4.72        6.20      2.88 o 
   1   2  13        0.12        1.62      1.74 o 
   2   2  13       53.91       71.40      7.64 o 
   3   2  13      124.88      136.40      8.94 o 
   4   2  13       11.71       11.28      4.97 o 
  -9   3  13       13.22       19.57      3.79 o 
  -8   3  13       29.90       30.51      4.28 o 
  -7   3  13        1.40        3.13      1.97 o 
  -6   3  13       32.88       28.29      4.31 o 
  -5   3  13        3.76        5.07      2.27 o 
  -4   3  13       11.85       15.56      2.94 o 
  -3   3  13       91.96       89.31      6.90 o 
  -2   3  13        5.86       11.10      2.58 o 
  -1   3  13       30.90       30.27      4.39 o 
   0   3  13        1.41        2.56      2.02 o 
   1   3  13       11.58        9.75      3.46 o 
   2   3  13       13.52       13.82      4.22 o 
   3   3  13       22.13       18.10      5.80 o 
  -8   4  13        3.77        6.45      2.71 o 
  -7   4  13       10.64       18.28      3.06 o 
  -6   4  13        3.28        4.53      2.07 o 
  -5   4  13        2.42        5.03      2.10 o 
  -4   4  13       19.47       25.71      4.15 o 
  -3   4  13       57.58       74.62      6.84 o 
  -2   4  13      132.34      134.10      7.78 o 
  -1   4  13        4.92        3.82      1.82 o 
   0   4  13        0.22        2.43      1.64 o 
   1   4  13        5.31        9.85      4.74 o 
   2   4  13       27.66       35.44      5.43 o 
  -7   5  13        0.19        1.43      1.78 o 
  -6   5  13        7.19       11.41      2.85 o 
  -5   5  13        1.15        0.00      1.68 o 
  -4   5  13        9.58       16.38      5.44 o 
  -3   5  13       21.58       22.40      3.48 o 
  -2   5  13       15.06       14.65      3.27 o 
  -1   5  13       21.12       26.57      4.29 o 
   0   5  13       11.16       16.71      3.54 o 
   1   5  13        0.04        0.84      2.19 o 
  -5   6  13       18.65       21.36      3.42 o 
  -4   6  13        8.01       11.85      2.40 o 
  -3   6  13       23.53       27.01      3.63 o 
  -2   6  13       13.80       19.87      3.57 o 
  -1   6  13       20.18       18.37      2.99 o 
  -8   0  14        1.22        1.16      2.34 o 
  -7   0  14        3.30       12.36      4.70 o 
  -6   0  14        9.05        7.52      4.23 o 
  -5   0  14      277.04      249.08     12.75 o 
  -4   0  14       39.90       53.07      6.88 o 
  -3   0  14       24.17       28.12      4.93 o 
  -2   0  14       24.49       35.74      5.52 o 
  -1   0  14       10.37       18.81      3.63 o 
   0   0  14       23.23       37.54      5.03 o 
   1   0  14        0.53        1.53      3.06 o 
   2   0  14       30.49       37.63      7.42 o 
  -8   1  14        0.16        1.90      3.98 o 
  -7   1  14        2.77        2.85      1.90 o 
  -6   1  14        6.78       10.25      2.07 o 
  -5   1  14        9.45       12.24      2.19 o 
  -4   1  14       48.52       39.34      4.01 o 
  -3   1  14       11.25       13.53      2.71 o 
  -2   1  14        6.58        6.97      2.00 o 
  -1   1  14        2.12        0.80      1.62 o 
   0   1  14        2.05        3.94      1.63 o 
   1   1  14        4.86        9.61      2.42 o 
   2   1  14       29.63       30.23      6.16 o 
  -8   2  14        4.71        8.99      4.37 o 
  -7   2  14       18.40       16.36      3.62 o 
  -6   2  14        3.78       11.24      2.77 o 
  -5   2  14        9.86       12.17      2.68 o 
  -4   2  14       43.39       48.55      5.58 o 
  -3   2  14        1.85        2.77      1.89 o 
  -2   2  14        5.97       13.59      2.45 o 
  -1   2  14       29.65       35.02      3.65 o 
   0   2  14       36.14       40.53      3.90 o 
   1   2  14        0.04        3.34      2.20 o 
   2   2  14        0.00        3.67      1.96 o 
  -7   3  14        0.39        1.88      2.39 o 
  -6   3  14        2.30        8.10      2.42 o 
  -5   3  14        6.25        6.73      3.03 o 
  -4   3  14        3.35        6.20      2.16 o 
  -3   3  14       27.72       37.92      4.84 o 
  -2   3  14       54.86       64.88      6.26 o 
  -1   3  14        5.19        6.34      2.42 o 
   0   3  14        1.70        2.49      3.10 o 
   1   3  14        0.41        1.87      2.40 o 
  -6   4  14       34.58       47.85      5.44 o 
  -5   4  14        2.12        3.36      2.08 o 
  -4   4  14        0.00        2.78      2.10 o 
  -3   4  14        2.22        4.53      2.10 o 
  -2   4  14       49.58       49.46      5.59 o 
  -1   4  14       28.55       33.58      4.43 o 
   0   4  14        2.85        6.78      2.82 o 
  -6   1  15       34.51       60.43      7.90 o 
  -5   1  15        7.93       15.41      4.74 o 
  -4   1  15       11.04       22.93      2.81 o 
  -3   1  15        6.08       10.29      2.33 o 
  -2   1  15        0.75        0.00      1.46 o 
  -1   1  15        7.52       12.94      2.48 o 
  -5   2  15        9.45       12.97      2.76 o 
  -4   2  15        3.71        5.54      2.24 o 
  -3   2  15       40.01       44.78      7.37 o 
  -2   2  15        1.98        7.56      2.14 o 
                                                 
